# Supplementary material for: Inverse association of the systemic immune-inflammation index with serum anti-ageing protein Klotho levels in individuals with osteoarthritis: A cross-sectional study
Source: PLoS One. 2024 May 7;19(5):e0300674. doi: 10.1371/journal.pone.0300674 (PMC11075862; doi:10.1371/journal.pone.0300674)
Supplement: S1 Data — (XLSX) [file pone.0300674.s001.xlsx]

## Sheet: S1
ID	SII	klo	sdmvpsu	sdmvstra	nwt	age	sex	eth	BMI	smoke	DM	CKD	Hypertension	COPD	CHD	alcohol	Hyperlipidemia	neu	lym	plt
1	3.92437	643.8	1	67	2014.83	71	1	1	30.05	3	1	1	1	0	0	2	1	4.6	3.2	273
2	5.21833	629.1	2	60	11611.8	77	2	1	19.96	2	0	1	0	1	0	3	1	3.1	1.8	303
3	6.4965	822.7	2	66	16043.5	61	1	1	25.53	3	0	0	0	0	0	3	1	6.1	2	213
4	2.57294	866.4	1	61	6821.23	74	2	1	36.95	3	1	1	1	0	0	2	1	2.7	1.7	162
5	1.54731	1005.2	2	67	15117.5	64	2	1	25.84	3	0	0	0	0	0	3	1	2.7	2.6	149
6	2.9	1132	1	60	4500.22	44	1	1	26.89	1	0	0	1	0	0	2	1	3.5	2.1	174
7	23.5409	717.3	2	59	5543.3	55	1	1	20.62	2	0	0	0	1	0	2	1	12.8	2.3	423
8	1.69714	946.6	2	60	11069.8	71	2	1	19.12	3	0	0	1	0	0	3	1	1.8	2.1	198
9	6.87424	536.6	2	64	17124.1	46	2	1	37.79	1	1	0	0	0	0	3	1	6.5	3.3	349
10	4.305	805.2	2	67	8190.51	70	2	4	26.43	1	0	0	1	0	0	1	1	3	2	287
11	5.04231	512.3	2	62	6376.55	72	1	1	27.19	1	0	1	1	1	0	3	1	5.7	2.6	230
12	1.8864	1111.6	2	65	3766.48	52	1	3	30.95	3	0	0	1	0	0	2	1	1.8	2.5	262
13	4.91667	741.1	2	61	1622.5	60	2	4	26.06	3	0	0	1	0	0	3	1	4	2.4	295
14	4.15	965.4	1	62	5773.48	74	2	1	24.33	1	0	0	1	1	0	3	1	2.5	1.5	249
15	3.18968	625.2	1	67	6554.65	72	2	1	23.87	3	1	0	1	0	0	1	1	3.2	3.1	309
16	2.74286	774.5	2	63	16722.4	53	1	1	38.63	3	0	1	1	0	0	3	1	3	2.8	256
17	5.94	694.3	2	68	2168.67	79	1	2	28.18	1	0	0	1	0	0	1	1	2.7	1.7	374
18	2.73333	1082.2	2	59	4156.7	73	2	1	40.45	1	1	0	1	0	0	1	1	4.1	3.3	220
19	1.99884	1333.9	2	60	2940.3	60	2	2		1	1	1	1	0	0	1	1	4.5	4.3	191
20	6	516.4	1	60	10001.2	69	1	1	28.15	3	0	0	1	0	0	3	1	4.5	1.5	200
21	13.5312	490.3	1	61	6504.6	70	2	1		3	1	1	0	1	0	0	1	5	1.6	433
22	6.71786	794.9	2	66	6992.5	77	1	1	30.81	3	0	1	1	0	0	3	1	4.5	1.4	209
23	2.259	618.9	2	62	11198.5	63	2	1	26.65	3	0	0	0	0	0	3	1	1.8	2	251
24	4.08	665.8	2	64	2196.3	65	2	2	32.26	3	1	0	1	0	0	3	1	2.4	1.7	289
25	5.91417	1071.6	1	65	2206.42	55	2	3	48.47	1	0	0	1	0	0	1	1	4.7	2.4	302
26	7.625	645.9	2	62	17892.6	59	2	1	19.67	2	0	0	0	1	0	3	1	6.1	1.8	225
27	6.30667	971.2	2	60	5009.09	79	2	1	20.31	1	0	0	1	0	0	1	1	4.3	2.4	352
28	4.48875	1266.5	1	62	5179.59	71	1	1	35.84	1	0	0	1	0	0	1	0	2.7	1.6	266
29	6.86842	837.6	1	61	5485.97	75	1	1		1	1	0	1	0	0	2	1	4.5	1.9	290
30	7.04667	564.4	1	67	9704.14	66	1	1	36.66	3	0	0	1	0	0	3	1	4.2	1.8	302
31	7.15541	879.5	2	62	5149.83	44	2	1	34.99	2	1	1	1	1	0	2	1	7.5	3.7	353
32	3.69	753.9	1	62	1598.51	72	1	4	23.57	1	0	0	0	0	0	1	1	2.7	1.5	205
33	4.58	713.2	2	68	5070.38	49	2	2	32.06	1	0	1	0	0	0	2	1	3	1.5	229
34	3.33529	704.6	2	63	6517.01	79	1	1	28.96	1	0	0	0	0	0	2	1	3	1.7	189
35	4.48	558.4	2	67	2835.66	71	2	2	34.31	1	1	0	1	0	0	2	1	5.6	2.7	216
36	3.6287	589	1	62	1472.2	77	1	4	30.89	3	0	0	0	1	0	3	0	3.9	2.3	214
37	4.64	952.6	2	69	5650.18	75	2	4	27.46	1	0	0	0	0	0	2	0	2.6	1.3	232
38	5.44688	762.1	1	65	10616.4	62	2	1	29.21	1	1	0	1	0	0	1	0	3.5	1.6	249
39	5.35111	473.9	1	66	1759.84	60	2	3	32.35	1	0	1	1	0	0	3	1	2.8	1.8	344
40	8.47273	1018.1	2	59	7943.8	79	1	1	23.67	3	1	1	1	0	0	2	0	4	1.1	233
41	3.9195	909.9	1	67	17955.6	54	1	4	31.58	3	0	0	1	0	0	2	1	3.9	2	201
42	5.33	822.9	2	61	8611.63	72	2	1	42.44	1	1	1	1	0	1	3	1	5.2	2.8	287
43	3.7	478.1	1	71	1577.78	67	2	3	35.99	1	1	0	1	0	0	1	1	3	2.1	259
44	7.65571	495	1	59	7225.73	74	2	1	36.97	1	0	0	0	0	0	1	1	4.6	1.4	233
45	4.4512	1214.8	1	67	4950.54	51	1	1	42.4	3	0	0	1	0	0	2	0	5.2	2.5	214
46	9.32941	951.9	1	62	5939.32	79	2	1	21.34	1	0	1	1	0	0	3	1	6.5	1.7	244
47	1.73727	559.1	2	62	16066	41	2	1	26.88	2	0	0	0	0	0	4	0	1.3	1.1	147
48	3.35714	1059.3	1	71	6035.17	59	1	1	42.61	2	1	0	1	1	0	2	1	4.7	2.1	150
49	6.72444	782.8	2	60	8387.77	67	2	1	29.61	3	0	0	0	0	0	3	1	3.4	1.8	356
50	4.35321	774.4	1	66	1630.18	60	2	3	36.06	1	1	0	1	0	0	2	1	5.1	2.8	239
51	3.96	893.7	1	60	12009.2	65	2	1	27.38	1	0	0	1	0	0	3	1	2.8	2.1	297
52	3.28588	854.8	2	62	16098.5	51	1	1	37.6	3	0	0	0	0	0	3	1	3.8	1.7	147
53	6.11111	515	1	60	12121.3	69	2	1	21.22	1	0	1	0	0	0	2	1	5	1.8	220
54	4.65	865.4	2	62	7217.88	73	2	1	26.7	3	0	0	1	0	0	3	1	3.1	1.5	225
55	7.78909	1109.4	1	64	5646.53	65	2	1	36.37	1	0	0	0	0	0	0	1	4.8	2.2	357
56	3.51955	508	2	63	12042.8	65	2	1	32.05	1	0	0	0	0	0	3	1	2.9	2.2	267
57	2.49333	1029.7	1	59	1414.76	63	1	2	36.77	1	1	1	1	0	0	3	1	2	1.5	187
58	5.81727	878.1	2	70	38554.1	43	1	4	26.54	3	0	0	0	0	0	2	0	5.4	2.2	237
59	7.54455	645.1	1	67	1742.29	79	1	1	26.35	1	0	1	1	0	0	1	1	4.3	1.1	193
60	8.4	878.4	2	66	9688.68	73	2	1	21.92	3	0	0	1	0	0	2	1	3.5	1.2	288
61	1.75412	673.2	2	69	4555.61	77	1	1	20.59	3	0	0	0	0	0	4	0	2.1	1.7	142
62	3.8628	1115.8	1	67	5324.78	67	2	1	28.4	1	0	0	1	0	0	1	1	3.7	2.5	261
63	4.18333	740.8	2	65	2469.78	70	2	3	25.19	2	0	0	0	0	0	2	1	3.5	2.1	251
64	6.83571	1524.1	1	61	6333.01	53	2	1	46.09	3	0	0	1	0	0	4	1	5.5	2.1	261
65	6.99429	406.7	1	61	19531.9	45	2	1	20.06	2	0	0	0	0	0	2	1	3.4	1.4	288
66	6.48375	712.3	1	61	5365.51	61	2	1		2	1	0	0	0	0	0	1	9.1	5.6	399
67	2.98333	736.5	1	60	3655.57	68	2	1	24.96	1	0	0	1	0	0	1	1	2	1.2	179
68	3.37241	1656.7	2	67	13894	60	2	1	27.6	1	0	0	1	0	0	3	1	3	2.9	326
69	6.31346	1350.8	2	59	5091.31	61	2	1	33.55	2	0	0	1	0	0	2	1	4.9	2.6	335
70	1.67389	909.4	1	62	1981.4	63	2	2	33.01	3	0	0	0	0	0	3	1	2.3	3.6	262
71	6.42857	923.1	2	59	5091.31	63	2	1	32.66	3	0	0	1	1	0	1	1	3	1.4	300
72	5.55	723.6	1	70	5566.99	76	2	1	22.49	3	0	0	1	0	0	3	0	3.7	1.2	180
73	2.11111	1386.2	1	59	6553.84	46	2	2	29.17	1	0	0	1	0	0	3	0	2.5	2.7	228
74	2.002	1533.4	2	66	12236.7	51	2	1	25.39	3	0	0	0	0	0	3	0	2.2	2	182
75	3.30941	675.6	1	69	12367.7	63	1	1	27.68	3	0	0	0	0	0	3	1	2.9	1.7	194
76	6.04235	789.7	1	60	1308.52	67	1	3	33.25	1	0	0	1	0	0	777	1	4.8	1.7	214
77	4.63385	608.6	2	70	2747.89	45	2	3	37.12	2	0	0	0	0	0	4	1	4.8	2.6	251
78	1.77333	926.5	2	71	3169.62	58	1	2	28.05	1	0	0	0	0	0	3	1	1.4	1.8	228
79	4.31789	868	1	63	2406.71	57	2	4	31.17	1	0	0	0	0	0	3	1	2.8	1.9	293
80	2.67054	954.5	1	72	1868.23	70	2	4	44.11	3	0	1	1	0	0	2	0	4.1	3.7	241
81	5.88	635.6	2	66	7385.38	73	1	1	27.56	1	1	1	1	0	1	3	1	4.9	1.8	216
82	3.19	1054.7	1	69	7242.97	48	2	1	30.51	2	0	0	0	0	0	3	1	2.6	2.6	319
83	8.26182	825.9	2	62	6331.96	73	2	1	34.2	1	0	777	1	0	0	3	1	7.1	2.2	256
84	5.18143	695.4	1	64	1332.01	68	1	2	43.69	3	1	1	1	0	0	2	1	5.2	2.8	279
85	8.12222	684.2	1	61	6177.29	47	2	1	24.9	2	1	0	0	0	0	2	1	6.8	3.6	430
86	4.8	732.1	1	67	5528.18	74	1	1	27.59	3	1	1	0	0	0	4	0	3.2	1.5	225
87	2.55724	1059.5	1	61	5365.51	62	2	1	26.06	2	0	0	1	1	1	2	1	3.6	2.9	206
88	3.37615	701.8	1	68	1461.46	60	1	2	30.79	1	0	1	1	0	0	2	0	3.8	2.6	231
89	4.44231	1063	1	68	2863.02	76	2	2	32.29	1	0	0	0	0	0	3	1	4.2	2.6	275
90	2.46667	771.8	1	74	2353.24	68	2	2	33.76	1	0	0	1	0	0	777	1	3.2	2.4	185
91	2.89	1173.5	1	59	2104.11	67	2	2	24.19	1	0	0	1	0	0	1	1	3.4	2.8	238
92	3.3425	619.5	2	60	2240.86	71	2	4	35.59	1	1	1	1	0	0	1	1	4.2	2.4	191
93	6.97053	763.7	1	66	2229.85	76	2	3	29.91	1	1	1	1	0	0	2	1	4.4	1.9	301
94	7.42133	519.5	2	63	12244	60	2	1	30.94	1	0	0	1	0	0	4	1	4.4	1.5	253
95	2.83333	836.4	2	63	10363.7	73	2	1	33.43	1	1	1	1	0	0	3	1	2.5	1.5	170
96	9.928	346.7	1	70	5402.61	78	2	1	18.87	3	1	1	1	0	0	3	1	7.3	2.5	340
97	7.5	687.8	1	61	4506.52	46	2	1	35.6	1	0	0	1	0	0	3	0	6	2.6	325
98	3.89455	1074.9	1	63	9946.47	60	1	1	34.44	3	0	0	0	1	0	3	0	3.4	2.2	252
99	8.0771	883	1	64	2322.96	52	2	3	45	1	1	0	0	0	0	1	0	7.3	3.1	343
100	2.93333	1316.7	2	67	2418.63	62	2	2	37.38	1	0	0	1	0	0	3	1	2.2	2.1	280
101	6.63385	431.7	1	60	1162.96	62	2	4	23.32	2	1	1	1	1	0	2	1	5.6	2.6	308
102	6.83833	1067.5	1	60	10455.7	61	1	1	31.28	3	0	0	1	1	0	3	0	4.4	2.4	373
103	4.95	628.8	2	66	3792.82	75	1	1	33.2	2	1	0	0	1	0	2	0	4	2.4	297
104	4.2931	360.4	2	71	1320.18	65	2	3	37.85	3	1	1	1	0	0	2	1	5	2.9	249
105	4.00087	1064.7	2	63	1673.44	66	2	4	29.71	1	0	0	0	0	0	1	1	4.3	2.3	214
106	3.89024	1113.6	2	59	5543.3	52	1	1	20.37	2	0	0	1	1	1	4	1	5.8	4.1	275
107	2.13318	836.3	1	63	18387.7	56	2	1	21.04	1	0	0	0	0	0	3	1	1.9	2.2	247
108	3.69353	964.7	2	60	6097.12	59	2	1	33.88	1	0	0	0	0	0	3	0	3.9	1.7	161
109	5.115	789.8	1	63	15955.6	58	1	1	31.38	3	1	0	1	1	1	3	1	3.9	2.6	341
110	7.29	558	2	74	15393.3	49	2	1	35.09	2	0	0	0	0	0	2	1	8.1	2.3	207
111	2.65	844.6	1	64	4763.3	68	2	1	26.44	1	0	0	0	0	0	3	1	2	1.2	159
112	5.061	804.5	1	73	5367.82	53	2	1	29.25	1	0	0	0	0	0	3	0	4.2	2	241
113	10.47	825.1	2	61	21320.4	49	2	1	42.18	1	0	0	0	0	0	2	1	7.8	2.6	349
114	7.448	696.9	2	60	20663	52	2	1	26.38	3	0	0	0	0	0	4	0	4.2	1.5	266
115	4.36875	1104.9	1	68	5347.27	46	1	2	32.87	1	0	0	0	0	0	3	1	4.5	2.4	233
116	3.41471	386.8	1	71	1683.38	64	1	4	28.31	1	1	0	1	0	0	3	1	2.7	1.7	215
117	3.25235	830	2	60	4317.03	59	1	1	22	2	1	0	0	1	0	2	1	5.7	3.4	194
118	2.53814	1369.7	2	59	6842.23	50	2	1	29.23	2	1	0	1	0	0	2	1	5.1	4.3	214
119	2.68583	959.2	2	63	19271.3	56	2	1	21.46	1	0	1	0	0	0	4	0	2.2	2.4	293
120	5.208	982.8	2	72	4793.72	44	1	2	34.38	1	0	0	1	0	0	3	1	3.1	1.5	252
121	11.76	390.1	2	59	4236.07	67	1	1	31.5	3	1	1	1	0	0	2	1	4.8	1.4	343
122	8.554	733.3	2	59	7239.42	78	1	1	24.38	3	0	0	0	1	0	2	1	5.2	2	329
123	6.54444	873.3	1	65	4463.89	63	2	4	34.83	1	0	0	0	0	0	3	1	3.1	1.8	380
124	3.26368	1078.3	1	67	1834.41	79	1	1	29.34	2	0	1	1	1	777	3	1	3.9	1.9	159
125	4.48393	1257.5	1	61	9170.19	69	1	1	30.06	3	1	1	1	0	0	3	1	4.5	2.8	279
126	1.17957	1040.7	1	70	4766.33	72	1	1	27.5	1	0	0	1	0	0	3	1	2.8	4.7	198
127	5.41895	662.3	1	70	8366.8	62	1	1	27.62	3	0	0	0	1	0	3	1	3.3	1.9	312
128	10.64	1431.4	2	60	10440.4	69	1	1	34.08	3	1	0	1	0	1	3	1	4.8	1.2	266
129	5.896	575.3	1	59	1416.15	68	1	2	35.34	3	1	1	1	0	0	2	1	2.2	1	268
130	7.622	1095.8	1	63	11531	67	2	1	24.96	1	0	0	0	0	0	3	1	3.7	1.5	309
131	9.10769	1180.8	1	64	2476.03	75	2	2	38.73	3	1	1	1	0	0	2	1	4	1.3	296
132	2.81067	914.3	1	66	1786.95	69	2	3	26.19	1	0	0	1	0	0	3	1	3.1	3	272
133	4.43687	1254	2	59	2279.7	73	1	1	26.57	3	0	0	0	0	0	3	1	3.1	1.6	229
134	5.73125	583.2	1	67	4033.58	75	2	1	30.37	1	0	1	1	0	0	1	1	3.5	1.6	262
135	4.709	709.1	2	63	12042.8	67	2	1	26.2	1	0	1	1	0	0	3	1	3.4	2	277
136	5.69154	699.8	2	62	5666.02	73	1	1	37.65	1	0	0	0	0	1	3	1	4.9	1.3	151
137	6.24643	639.7	2	66	7718.52	68	2	1	22.75	1	0	0	1	0	0	3	1	5.5	2.8	318
138	4.14	1387.8	2	64	27367.8	56	2	1	21.9	3	0	0	0	0	0	777	1	4.5	2.5	230
139	5.017	796	1	61	4197.62	79	2	1	31.47	1	0	0	1	0	0	1	1	2.9	1	173
140	6.75	608.4	1	63	12693.2	66	2	1	28.71	3	0	0	1	0	0	3	1	3	1.8	405
141	2.79833	731	2	74	4238.04	59	2	2	46.28	2	0	0	1	0	0	4	1	2.3	2.4	292
142	7.84615	294.1	2	72	6679.07	75	1	1	31.73	3	0	0	1	0	0	3	1	6	1.3	170
143	5.08182	789.4	1	63	10097.2	67	1	1	35.26	3	1	0	1	1	0	3	1	4.3	2.2	260
144	19.125	776.9	2	59	8461.43	77	2	1	31.87	1	0	1	0	0	0	777	1	5.1	1	375
145	8.49789	401	1	68	7420.99	77	2	1	29.49	1	0	0	1	0	0	2	1	5.4	1.9	299
146	1.83255	788.3	2	74	1959.65	60	2	2	33.4	1	1	0	1	0	1	2	1	2.7	4.7	319
147	3.5916	965.9	1	63	4605.12	53	2	2	28.89	1	0	0	0	0	0	2	1	4.1	2.5	219
148	4.28095	1461.6	1	59	2222.33	69	2	2	37.82	3	1	1	1	0	0	2	1	3.1	2.1	290
149	3.65273	549.9	1	60	10358.9	67	1	1	42.07	3	0	1	1	0	0	777	1	4.1	2.2	196
150	4.36071	991.7	2	59	21114.4	58	2	1	30.74	3	1	0	1	0	0	2	1	5.5	4.2	333
151	4.6	483.3	1	66	2214.24	78	1	3	33.49	1	0	1	1	0	0	2	1	2.8	1.4	230
152	6.372	797.3	1	64	1143.25	64	1	3	34.74	3	0	1	1	0	0	2	1	5.9	3	324
153	8.40667	811	2	59	4380.41	65	1	1	25.56	3	1	0	1	1	1	2	1	5.2	1.2	194
154	6.6975	650.4	1	69	25165	50	2	1	24.02	1	0	0	0	0	0	2	0	4.7	1.6	228
155	2.24483	962.3	2	67	1414.76	64	1	2	31.71	1	1	0	1	0	0	3	0	3.5	2.9	186
156	4.47095	1531.6	1	67	4685.67	65	2	1	26.8	2	0	0	1	1	0	2	1	4.1	2.1	229
157	4.44706	1348.2	2	61	1544.81	62	2	4	29.61	1	0	0	0	0	0	3	1	3.5	1.7	216
158	3.92429	1020.8	1	73	12156.1	68	2	1	36.01	1	0	0	1	0	0	777	1	4.1	2.8	268
159	4.1225	896.1	2	59	18856.6	57	2	1	24.01	1	0	0	1	0	0	1	1	3.4	2.4	291
160	5.84348	969.2	2	61	8739.35	75	2	1	27.31	1	0	1	1	0	0	1	1	4.8	2.3	280
161	4.329	689.8	2	67	13338.9	61	2	1	21.61	1	0	0	1	0	0	1	1	3.7	2	234
162	6.98308	512.6	2	59	2054.06	75	1	1		3	1	777	1	0	0	2	1	5.1	1.3	178
163	3.05548	517.2	2	59	7900.22	76	2	1	32.55	1	1	0	1	0	0	2	1	3.2	3.1	296
164	3.6	1172.8	1	71	2491.08	75	2	3	30.29	1	1	0	1	0	0	3	1	3.6	1.8	180
165	5.34556	510.6	1	59	2245.3	65	2	2	42.52	3	1	1	1	0	0	2	1	3.4	1.8	283
166	4.03636	1462.8	1	72	2082.68	68	2	4	33.52	1	0	0	1	0	0	3	1	2	1.1	222
167	8.73391	735.4	2	74	10772.7	62	2	1	24.24	1	0	1	0	1	0	3	0	5.4	2.3	372
168	2.43969	586	2	63	18948.3	49	1	1	29.26	1	0	0	0	0	0	3	1	3.7	3.2	211
169	5.4432	577.3	1	67	5528.18	79	1	1	24.27	2	0	1	1	0	0	2	1	6.3	2.5	216
170	4.14	463.6	1	70	8366.8	66	1	1	33.51	3	0	0	1	0	0	3	0	3.6	1.8	207
171	3.248	466.4	1	68	4462.35	50	1	2	28.83	1	0	0	0	0	0	3	0	4	2.5	203
172	4.4385	924.3	2	64	6222.79	75	2	1	30.01	3	0	1	1	0	0	3	1	3.3	2	269
173	3.16556	690	1	59	2125.86	60	2	2	24.51	1	0	0	1	0	0	3	1	2.2	1.8	259
174	2.95579	522.2	1	66	2549.9	73	2	3	27.59	1	0	1	1	0	0	1	1	2.4	1.9	234
175	1.69826	638.8	1	61	2754.56	63	2	2	42.03	1	1	1	1	0	0	1	1	1.8	2.3	217
176	10.3768	596.5	1	69	9115.1	74	2	1	30.74	3	0	0	0	1	0	2	1	5.3	1.9	372
177	9.15862	460.1	2	59	13335.1	61	2	1	25.05	3	0	0	0	0	0	2	1	6.4	2.9	415
178	12.9214	458.7	1	63	5683.27	40	1	1	28.57	2	0	0	0	0	0	3	1	8.1	2.1	335
179	5.74304	465.5	1	63	4496.07	71	2	1	38.58	3	1	1	0	0	0	1	1	5.1	2.3	259
180	4.85647	868.5	2	66	4524.91	48	2	4	23.17	3	0	0	0	0	0	3	1	3.2	1.7	258
181	5.65714	453.1	2	62	4430.26	45	1	4	34.76	1	1	1	0	0	0	2	1	4.5	2.1	264
182	4.77	625	2	64	11574.6	61	2	1	23.23	1	0	0	0	0	0	3	0	4.8	3.2	318
183	8.138	715.7	1	64	4249.4	51	2	2	21.36	2	0	0	0	0	0	4	1	6.5	2.5	313
184	8.95375	1000.6	2	60	6654.09	76	2	1	35.57	1	0	0	1	0	0	2	1	3.8	1.6	377
185	3.19355	822.1	1	71	3164.07	59	2	4		1	1	0	1	0	0	2	1	3.3	3.1	300
186	4.17778	1128.6	1	67	5620.51	74	1	1	37.77	3	0	0	0	1	0	2	1	4.7	2.7	240
187	2.95	627.8	2	70	9019.57	52	2	2	30.97	3	0	0	1	0	0	3	1	3.4	3.4	295
188	2.74118	700.1	2	70	2600.56	65	2	2	27.17	1	0	0	0	0	0	2	1	2	1.7	233
189	3.94241	660.7	2	61	7102.38	51	2	1	33.98	1	0	0	1	1	0	3	1	3.7	2.9	309
190	4.7981	907	2	69	2077.63	61	2	2	35.18	2	0	1	1	0	0	3	1	4.4	2.1	229
191	5.0875	878.2	2	63	10388	61	1	1	35.1	3	0	0	1	0	0	4	1	5.5	2	185
192	12.5733	967.3	2	60	8224	72	2	1	28.32	3	0	0	1	1	0	2	1	4.1	0.9	276
193	6.785	756.1	1	71	2100.85	70	2	3	37.02	1	0	0	1	0	1	777	1	5.9	2.4	276
194	5.38571	678.1	1	65	2278.42	56	1	3	30.24	3	0	0	1	0	0	3	0	3.9	2.1	290
195	1.86667	1104.7	1	62	2070.96	52	2	4	25.44	2	0	0	1	1	0	2	0	2.8	3.3	220
196	5.54053	1377.8	2	64	12009.2	66	2	1	22.1	1	0	0	1	0	0	3	1	2.9	1.9	363
197	7.31111	1096.7	1	65	5387.63	57	2	1	21.26	3	0	1	1	0	0	3	1	3.5	1.8	376
198	7.80882	403.3	2	59	8322.43	72	2	1	29.85	1	0	1	1	0	0	1	1	4.5	1.7	295
199	4.5	773.1	1	60	10455.7	65	1	1	43.45	3	0	1	1	1	0	3	1	4.5	2.2	220
200	7.791	584.3	2	67	2415.77	60	2	2	42.25	3	0	1	1	0	0	2	1	4.2	2	371
201	6.35143	402.7	2	62	5609.61	79	1	1	29.66	3	0	0	0	0	0	3	1	5.2	1.4	171
202	2.87824	838.4	1	65	1055.97	62	2	3	39.76	1	1	1	1	0	0	3	1	4.2	3.4	233
203	4.91389	885.6	2	68	6716.02	79	2	1	21.91	3	0	1	1	0	0	3	1	2.9	1.8	305
204	14.7417	622.7	1	70	3349.65	49	1	4	28.57	3	0	0	1	0	0	4	1	6.1	1.2	290
205	4.292	937.3	2	65	1909.84	62	2	3	34.86	1	0	0	0	0	0	1	1	3.7	2	232
206	2.88889	707.6	1	69	1997.31	74	1	3	35.24	3	0	1	0	0	0	4	1	2.6	1.8	200
207	8.84632	702.6	2	67	5353.02	48	2	2	44.93	3	1	0	1	0	0	1	1	4.4	1.9	382
208	5.658	1321.8	1	66	2236.38	75	2	3	37	1	0	0	0	0	0	1	1	4.1	1.5	207
209	8.25143	998	1	72	1868.23	75	2	4	23.82	1	0	0	1	0	0	1	1	3.8	1.4	304
210	6.5715	553.5	1	66	3165.61	57	2	3	27.37	1	0	0	1	0	0	1	1	3.9	2	337
211	4.78957	789.3	2	66	7221.46	54	2	1	21.87	3	0	1	0	0	0	2	1	3.4	2.3	324
212	7.62857	607.1	1	67	5244.6	46	2	1	32.23	2	0	0	0	1	0	3	1	6	2.1	267
213	3.1872	814.5	2	60	18302.7	49	2	1	21	3	0	0	0	0	0	3	1	2.4	2.5	332
214	4.66667	940.8	2	60	8139.88	75	2	1	29.63	3	0	0	1	0	0	2	1	3.5	2.1	280
215	3.34267	1926.2	2	65	28954.4	43	1	1	27.56	1	0	0	1	1	0	777	1	2.3	1.5	218
216	6.85	930.5	2	66	13160.7	60	1	4	21.26	3	0	1	1	0	0	3	1	4	1.6	274
217	11.5357	714.4	2	60	26134.3	58	2	4	26.15	3	0	0	0	0	0	3	1	3.8	1.4	425
218	9.193	727.5	1	66	1627.34	67	2	3	31.74	1	1	1	1	0	0	777	1	5.8	2	317
219	15.3487	633.4	2	61	8761.46	70	1	1	24.61	3	1	0	1	0	0	3	0	9.1	1.5	253
220	3.83778	1851.4	2	60	9560.14	71	2	1	27.57	1	0	0	1	0	0	1	1	3.3	2.7	314
221	3.16346	509	1	60	10358.9	62	1	1	28.59	3	0	0	0	0	1	4	1	3.5	2.6	235
222	8.06	484	2	59	6673.99	48	2	1	24.53	2	0	0	1	0	0	4	0	6.2	2.9	377
223	12.61	1006.4	2	61	10195.9	73	2	1	31.14	1	1	1	1	0	1	1	1	5.2	0.8	194
224	6.8172	1015.4	2	70	2028.47	79	2	3	25	1	0	1	1	0	0	1	1	6.9	2.5	247
225	5.75077	802.4	2	59	17955.6	58	1	1	24.1	3	0	0	1	0	0	3	0	2.8	1.3	267
226	11.2974	1376	1	69	9305.89	79	2	1	23.59	3	0	1	1	0	0	1	1	8.1	1.9	265
227	3.99846	1007.6	1	61	5224.01	75	1	1	26.36	1	1	0	1	0	1	2	0	4.6	2.6	226
228	5.01333	865.8	2	66	21253.1	55	1	1	21.29	2	0	0	1	0	0	4	1	4.8	1.8	188
229	4.49931	627	1	67	11618.7	61	2	1	28.82	2	0	0	0	0	0	2	1	5.6	2.9	233
230	2.87857	546	1	67	3439.76	64	1	1	27.5	3	0	0	0	0	0	2	1	2.6	1.4	155
231	4.3176	893.4	2	59	18702.6	44	2	1	26.91	2	0	0	0	0	0	3	1	4.2	2.5	257
232	9.41316	527.4	1	71	12617.6	60	1	1	28.51	1	0	0	0	0	1	3	1	4.9	1.9	365
233	5.19474	499	2	68	5853.09	78	1	1	33.92	3	0	1	1	0	0	3	1	4.7	1.9	210
234	4.95	1329	2	60	6097.12	58	2	1	33.95	2	1	0	0	0	1	3	1	5.5	3	270
235	8.57483	710.1	2	61	14681.9	69	2	1	29.47	1	0	0	0	0	0	1	1	8.1	2.9	307
236	2.16667	1095.8	1	64	14115.2	67	2	1	28.27	3	0	1	1	1	0	3	1	2.5	1.8	156
237	8.57778	505.6	2	63	5542.22	70	2	1	20.78	2	1	0	1	1	0	2	1	4	0.9	193
238	3.85621	836	2	71	18358.7	54	1	1	25.54	3	0	0	0	1	0	2	1	5.3	2.9	211
239	3.37474	539.1	2	62	18137.9	52	2	1	21.22	1	0	0	0	0	0	3	1	2.8	1.9	229
240	4.76308	570.8	1	68	5687.91	43	2	2	33.94	2	0	0	1	0	0	3	1	4.3	2.6	288
241	3.69231	741.7	1	60	10358.9	62	1	1	26.37	1	1	0	1	0	0	3	1	2	1.3	240
242	5.19762	365.5	1	63	4105.38	51	1	2	25.29	2	0	1	1	0	0	777	1	3.7	2.1	295
243	11.2371	899.1	2	62	1250.33	61	1	2	21.89	2	0	0	1	1	0	2	1	4.6	1.4	342
244	8.075	476	1	71	2173.4	75	2	4	27.98	1	0	1	1	0	0	3	1	4.5	1.8	323
245	7.05312	624.8	1	69	6429.1	75	2	1	24.58	3	0	0	1	0	0	3	1	3.7	1.6	305
246	2.8981	736.2	2	66	1919.11	71	2	3	27.67	1	0	0	1	0	0	3	0	3.4	2.1	179
247	5.773	681	1	59	1429.29	60	1	2	24.66	1	0	0	1	0	0	3	1	4.6	2	251
248	3.51679	1009.5	2	59	2048.73	72	1	1	27.68	3	1	0	1	1	1	2	1	4.3	2.8	229
249	12.1019	620.4	1	59	2422.86	64	2	2	26.66	1	0	0	1	0	0	3	1	6.7	1.6	289
250	6.07385	719.6	1	65	2266.02	52	2	3	38.4	3	0	0	1	0	0	3	1	4.7	2.6	336
251	9.69684	669.1	1	67	5564.1	54	2	4	34.52	1	1	0	1	0	0	2	1	5.6	1.9	329
252	2.60522	533.4	1	70	15458.1	59	2	1	32.01	1	0	0	1	0	0	1	1	2.8	2.3	214
253	5.07875	942.2	1	59	6151.1	78	1	1	30.66	1	1	0	1	0	0	777	1	3.4	1.6	239
254	5.45133	727.9	2	63	12244	60	2	1	29.69	1	0	0	1	0	0	3	1	3.7	1.5	221
255	7.13846	1157.8	2	60	8055.7	54	2	1	36	3	0	0	1	0	0	3	1	2.9	1.3	320
256	3.2419	614.4	2	63	16722.4	59	1	1	29.33	3	0	0	1	0	1	3	1	3.7	2.1	184
257	9.30769	616.6	1	67	1742.29	79	1	1	25.61	3	0	0	0	0	0	3	1	5	1.3	242
258	1.955	902.2	2	62	9504.65	66	1	1	25.48	1	0	0	1	0	0	1	1	2.3	1.2	102
259	4.3225	551.9	2	70	13881.4	68	2	1	27.23	2	0	0	0	0	0	2	1	6.3	3.6	247
260	4.2525	1509.5	2	72	14008.2	60	2	1	36.67	1	0	0	1	0	0	3	1	2.8	1.6	243
261	22.7309	609.3	1	67	13228.8	60	2	1	36.76	1	0	1	1	0	0	777	1	9.4	1.1	266
262	3.404	955	2	66	23476.9	45	1	1	33.26	1	0	0	0	0	0	3	1	4.6	2.5	185
263	3.3495	779.5	1	67	11814.2	68	2	1	41.12	1	0	0	1	1	0	3	1	2.9	2	231
264	10.04	894.3	1	67	11618.7	61	2	1	25.94	3	1	0	1	0	0	1	1	5.6	1.4	251
265	4.13333	520.7	2	67	13894	65	2	1	25.61	3	0	0	1	0	0	3	1	4	2.4	248
266	4.87333	1367.8	2	64	1137.2	63	2	3	43.14	1	1	0	1	1	0	2	1	3.4	1.5	215
267	3.73524	536.3	1	62	1528.15	77	1	1	25.66	1	0	1	0	0	0	3	1	3.7	2.1	212
268	8.512	713.5	2	63	7956.26	74	2	1	32.25	3	1	1	1	0	0	3	1	4.8	1.5	266
269	5.4263	1002.1	1	62	1486.92	70	2	4	33.82	1	0	0	1	0	0	2	1	4.9	2.7	299
270	3.745	508.2	1	69	14998.1	60	2	1	23.31	1	0	0	1	0	0	2	1	2.1	1.2	214
271	2.60667	883.2	2	67	12126	68	1	1	22.52	3	0	0	0	1	0	3	1	2.3	1.8	204
272	5.27231	980.5	1	64	16466	43	2	1	19.49	3	0	0	0	0	0	3	0	4.6	2.6	298
273	4.475	1187	1	69	1736.47	61	2	4	22.76	2	0	0	1	1	0	2	1	2	1.6	358
274	3.87875	1201.3	1	60	1583.27	74	2	4	24.67	1	0	0	1	0	0	1	1	2.9	1.6	214
275	1.44	1843.8	2	69	946.908	69	2	3	27.68	1	0	0	1	0	0	1	1	2.5	2.5	144
276	5.10314	1324.1	1	62	2254.72	66	2	2	44.41	2	1	0	1	1	0	3	1	5.3	3.5	337
277	5.73333	900.8	1	67	18221.9	58	2	1	42.56	1	1	0	1	0	0	1	1	4.3	1.5	200
278	2.73371	635.2	1	66	1858.72	69	2	3	31.74	1	0	1	1	0	0	1	1	3.2	3.5	299
279	6.075	538.6	1	67	6554.65	72	2	1	28.99	3	0	1	1	0	0	3	1	2.7	0.8	180
280	5.21471	759.1	2	63	10561.5	60	1	1	32.24	3	0	0	1	0	0	3	1	4.5	1.7	197
281	8.13333	806.5	1	70	5651.34	74	2	1	24.64	1	0	1	1	0	0	3	1	4.8	1.8	305
282	12.7933	431.8	2	74	9292.35	62	1	1	27.36	2	0	0	0	0	0	2	0	3.8	0.9	303
283	5.95	1198.8	1	61	10631	65	2	1	24.61	3	0	0	0	0	0	1	1	1.7	0.6	210
284	10.1143	527	1	60	12166.4	60	1	1	26.9	3	0	0	0	0	0	3	1	3	0.7	236
285	3.42158	923.3	2	59	7339.48	74	2	1	27.22	2	1	0	1	0	0	2	1	3.3	1.9	197
286	4.20815	643.8	2	61	28143.4	48	1	1	22.26	1	0	0	0	0	0	3	0	3.8	2.7	299
287	0.588	762.8	1	60	1595.42	72	2	4	27.58	1	0	0	1	0	0	3	1	0.2	1	294
288	4.61647	633.6	2	59	5324.78	69	2	1	29.68	1	0	0	1	0	1	1	1	4.8	3.4	327
289	3.87125	650.6	2	68	4766.73	40	1	2	34.88	1	0	0	1	0	0	3	1	3.8	1.6	163
290	3.39792	950.5	2	61	7022.7	49	2	1	24.3	2	0	0	0	0	0	2	1	3.5	2.4	233
291	8.29231	622.8	1	59	2605.52	70	2	2	36.31	1	0	0	1	0	0	2	1	4.9	2.6	440
292	9.41621	1054.6	1	67	16336.8	59	1	1	43.05	2	1	0	0	0	0	3	1	8.3	2.9	329
293	12.8057	1552.9	2	64	11232.8	64	2	1	23.07	1	0	0	1	0	0	3	1	5.4	1.4	332
294	5.3625	893	1	63	11531	62	2	1	26.92	3	0	0	1	0	0	3	1	3.9	2.4	330
295	3.42192	761.9	1	67	4622.82	64	2	1	32.02	1	0	0	0	0	0	4	1	3.1	2.6	287
296	12.642	698.5	1	61	10919.8	60	1	1	26.14	1	0	0	1	0	0	777	0	4.3	1	294
297	2.17556	593.5	1	62	4859.33	51	2	1	30.38	2	0	0	0	0	0	4	0	2.2	1.8	178
298	4.67389	1140	1	64	17762.8	51	1	1	32.88	3	1	0	1	0	0	3	0	4.7	1.8	179
299	2.00095	671.2	2	61	1480.09	63	2	4	23.3	1	0	0	1	0	0	1	0	2.2	2.1	191
300	5.34	1458.4	2	72	2323.19	53	2	4	39.13	3	1	1	1	0	777	2	1	6.3	4.2	356
301	6.66	563.4	2	62	6619.62	76	2	1	29.08	3	0	0	1	0	0	3	0	4.8	1.6	222
302	1.95938	831.6	1	66	1933.48	68	2	3	34.99	2	0	0	0	0	0	1	1	3.3	3.2	190
303	5.70235	1339.7	2	63	4432.89	61	1	1	34.43	3	0	0	1	0	0	2	1	3.7	1.7	262
304	5.16	687.4	1	60	10358.9	63	1	1	36.53	3	0	0	0	0	0	3	0	3.2	1.6	258
305	5.208	789.1	1	66	2524.66	70	1	3	28.07	1	0	0	1	0	0	3	1	2.8	1.5	279
306	8.0784	789.2	1	67	11250	65	2	1	28.79	1	0	0	1	0	1	3	1	6.6	2.5	306
307	3.28364	853.1	2	65	1768.11	60	2	4	27.9	1	1	0	1	0	0	1	1	2.8	2.2	258
308	4.715	857.2	2	68	2342.25	50	1	3	32.97	3	0	0	1	1	0	3	0	4.1	2	230
309	5	608	1	69	22290.5	44	2	1	23.18	3	1	0	0	0	0	3	1	4.8	2.4	250
310	2.81032	1002.6	1	72	3128.76	67	1	4	39.34	3	1	0	1	0	1	2	1	3.3	3.1	264
311	2.9088	1027.8	1	62	1567.01	78	1	4	24.66	1	0	0	0	0	0	3	0	3.6	2.5	202
312	4.88789	833.7	2	66	7628.62	66	2	1	31.58	1	0	0	1	0	0	2	1	3.7	1.9	251
313	5.34375	1105.4	2	72	6699.04	73	1	1	32.06	3	0	0	1	0	0	3	1	4.5	1.6	190
314	3.32824	949.9	1	68	1461.46	62	1	2	28.41	1	0	0	0	0	0	3	1	2.3	1.7	246
315	4.20522	590.2	1	69	7247.25	64	2	4	27.3	3	0	0	1	0	0	3	1	3.1	2.3	312
316	2.47619	779.5	1	67	11593.4	60	2	1	25.08	1	0	0	1	0	0	1	1	2.5	2.1	208
317	5.43667	739.5	2	72	6630.27	59	2	1	23.66	1	0	0	0	0	0	3	1	3.5	1.5	233
318	6.37714	636.5	1	64	2338.26	71	2	2	32.05	1	0	1	1	0	0	2	1	3.2	1.4	279
319	2.87912	919	2	59	20608.2	50	1	1	29.63	2	0	0	1	0	0	2	1	3.9	3.4	251
320	1.98606	2054.4	1	59	4567.45	58	2	2	28.48	1	0	0	0	0	0	2	0	2.9	3.3	226
321	5.15667	3341	2	69	1037.73	60	1	2	23.95	3	0	0	1	0	0	3	1	3.4	1.8	273
322	13.035	879.4	2	60	14246.2	65	2	1	30.16	3	1	0	1	0	0	777	1	5.5	2	474
323	6.02875	825.4	1	59	12401.8	67	2	1	28.12	3	0	0	0	0	0	3	1	5.3	2.4	273
324	4.7925	1041.9	1	61	4731.8	69	2	1	32.13	3	0	1	1	0	0	2	1	2.7	1.2	213
325	7.45588	657.5	1	59	4206.68	53	1	1	23.78	2	1	0	0	1	0	3	1	3.9	1.7	325
326	5.82261	843.9	1	67	6320.44	47	1	1	29.07	3	0	0	1	0	0	2	1	5.4	2.3	248
327	13.1587	675.6	1	67	10022.1	63	1	1	21.11	2	0	0	1	0	0	1	0	8.7	1.6	242
328	3.77167	928.1	2	72	2870.63	58	1	3	26.55	1	1	1	1	0	0	4	0	3.1	1.2	146
329	6.4925	685.4	1	59	19537.2	44	1	1	26.84	3	0	0	0	0	0	3	1	4.9	2	265
330	2.5128	980.2	1	68	4750.51	56	2	2	28.28	1	0	1	1	1	0	777	1	1.8	2.5	349
331	6.90652	821	2	63	5546.65	48	2	1	22.49	2	0	0	0	0	0	4	1	4.5	2.3	353
332	3.523	818.2	2	59	15494.4	66	2	1	38.36	3	0	1	1	0	0	2	0	3.9	3	271
333	4.4932	856	1	72	2189.76	64	1	4	36.96	1	1	0	0	0	0	3	0	4.7	2.5	239
334	10.6088	909.9	2	60	7000.47	76	1	1	30.43	3	1	1	0	0	1	2	1	4.1	0.8	207
335	7.61429	796.3	1	69	25165	53	2	1	24.88	2	0	0	1	0	0	3	1	4.1	2.1	390
336	9.89053	1513.8	2	59	5091.31	63	2	1	36.42	1	0	0	1	0	1	1	0	5.4	1.9	348
337	5.56143	633	1	67	6754.73	76	2	1	19.85	3	0	1	0	0	0	2	1	5.1	2.1	229
338	6.05714	1145.1	2	60	5511.62	46	1	1	28.83	2	0	0	0	0	0	4	1	8	3.5	265
339	5.74	496.6	1	69	6634.58	54	2	1	28.07	1	1	1	1	0	1	3	1	2.8	2	410
340	7.92	536.8	2	66	3126.59	50	1	3	29.01	2	0	0	1	0	0	3	0	5.5	2	288
341	3.47111	400.1	1	60	4853.69	62	2	1	26.51	1	0	1	1	0	0	2	1	2.2	1.8	284
342	6.02273	1672.8	2	69	1299.03	71	2	4	30.97	1	0	0	1	0	0	3	1	5	2.2	265
343	8.75	352.7	2	86	11134.1	66	1	1	23.67	3	0	1	1	0	0	3	1	4.2	1.8	375
344	5.25	375.4	3	86	13207	58	1	1	33.23	3	0	0	0	0	0	3	1	3.5	1.4	210
345	7.2495	886.8	2	75	1359.52	62	1	4	35.59	3	0	0	0	0	0	3	1	8.1	2	179
346	5.35556	860.1	1	80	10539.3	63	1	1	27.46	1	0	0	0	0	0	3	1	6	2.7	241
347	8.44667	863.4	2	77	7337.87	70	2	1	40.46	2	0	0	1	0	0	2	1	4.9	2.1	362
348	1.84	657	2	87	18622	56	2	4	29.35	1	0	0	1	0	0	1	1	2.3	2.1	168
349	6.84211	864.2	1	84	5230.45	49	2	2	46.13	1	0	1	1	0	0	777	1	4	1.9	325
350	4.71704	1060.6	1	84	4285.56	49	2	2	43.92	1	0	0	1	0	0	3	1	3.2	2.7	398
351	5.37143	968.4	1	87	14112.1	65	1	1	31.28	1	1	0	1	0	0	2	1	4.7	2.1	240
352	7.16727	935.2	1	80	6859.89	74	2	1	40.35	1	0	0	1	0	0	2	1	3.6	1.1	219
353	5.37889	733	1	77	5921.88	74	1	1	32.93	3	0	0	1	0	0	777	1	4.7	0.9	103
354	8.51158	350.7	2	82	7959.91	70	1	1	28.64	2	0	0	0	1	0	3	1	5.2	1.9	311
355	3.27429	735.7	2	75	25063.4	53	2	1	33.43	3	0	0	0	0	0	3	1	3.6	2.1	191
356	7.2865	844.9	1	76	21708.9	58	1	1	41.89	1	0	0	1	0	0	3	0	5.9	2	247
357	4.88189	634.2	2	82	3585.99	45	2	1	36.29	2	1	0	1	0	0	3	1	8.1	3.7	223
358	3.87	915.8	1	84	15121.6	54	1	1	27.38	3	0	0	0	0	1	3	1	3.6	2	215
359	3.50417	755.8	2	80	8692.55	72	1	1	27.61	1	0	0	0	0	0	3	0	2.9	1.2	145
360	5.96625	892.7	2	79	3846.97	43	2	1	22.04	1	0	0	0	0	0	3	1	3.7	1.6	258
361	2.7405	573.9	1	87	8096.41	76	1	1	26.26	1	1	1	1	1	0	3	0	2.9	2	189
362	4.80133	964.1	2	85	12629.4	69	2	1	25.06	1	0	0	1	0	0	3	1	2.6	1.5	277
363	10.9412	758.5	2	80	5573.09	52	2	2	81.25	1	1	1	1	0	0	1	1	6	1.7	310
364	5.16	653.6	1	83	5121.27	75	2	1	21.3	3	0	1	1	0	0	3	0	4.2	2.1	258
365	7.33333	980.5	1	86	3739.33	67	1	1	28.08	2	0	0	1	1	1	2	1	6	1.8	220
366	6.44	1300.7	1	85	3382.34	42	2	3	29.61	2	0	0	0	0	0	2	1	5.6	3	345
367	8	685.3	2	81	20240.2	58	1	1	26.28	1	0	0	1	0	0	3	1	3.5	1.4	320
368	8.41765	652.4	2	79	14011.9	61	1	1	25.62	3	0	0	0	0	0	2	1	5.3	1.7	270
369	4.144	607	2	78	21495	50	2	1	25.92	1	0	0	0	0	0	1	0	3.5	2.5	296
370	6.52909	633.3	1	88	1128.53	60	2	3	35.8	1	1	0	1	0	0	2	1	4.2	1.1	171
371	5.07818	904.9	1	81	2688.47	51	1	4	23.87	3	0	0	0	0	0	2	1	3.8	2.2	294
372	21.84	676.4	2	81	2049.89	78	1	1	32.57	3	0	1	1	0	0	3	1	7.2	0.6	182
373	7.72387	904.5	2	88	1060.44	62	2	3	28.07	2	1	0	1	0	0	3	1	7.3	3.1	328
374	2.94	755.1	2	75	4492.7	61	1	1	27.34	2	0	0	1	0	0	4	0	4.4	2.2	147
375	5.84571	850.8	2	87	8063.77	73	2	1	32.42	3	0	0	1	0	0	3	1	3.3	1.4	248
376	1.856	490.5	2	83	5023.12	58	1	2	30.4	3	1	0	1	0	0	3	1	2.9	3.5	224
377	4.95417	666.1	2	86	16985.1	53	2	1	23.6	3	0	0	0	0	0	3	1	4.1	2.4	290
378	7.83643	408.9	2	80	4160.78	67	2	2	31.93	3	1	0	1	0	0	3	1	2.3	1.4	477
379	3.53214	585.6	1	81	1922.2	74	1	3	28.26	3	0	0	1	0	0	4	1	4.6	2.8	215
380	5.60368	631.8	2	82	2978.68	51	2	4	28.93	2	0	0	1	0	0	3	1	3.9	1.9	273
381	2.08636	687.6	2	81	11621.6	67	1	1	30.39	1	0	0	1	1	0	3	1	3.4	2.2	135
382	6.44471	593.1	2	81	12751	67	2	1	29.1	1	0	0	0	0	0	3	1	4.4	1.7	249
383	2.90118	525.2	3	86	1849.34	73	1	3	32.29	3	1	0	1	1	0	2	1	3.6	1.7	137
384	3.525	1134	1	86	4804.98	46	1	2	56.43	1	1	0	1	0	0	3	1	5.7	3.8	235
385	8.05412	654.9	2	76	4729.84	50	2	1	28.61	3	0	0	1	0	0	3	1	4.2	1.7	326
386	4.44444	830.8	1	77	7411.61	72	2	1	25.73	1	1	0	0	0	0	3	1	3.2	1.8	250
387	3.7065	1314.4	1	76	8376.49	73	2	1	22.2	3	0	0	1	0	0	1	1	2.1	2	353
388	9.44	627.2	1	76	3719.79	48	2	3	36.73	2	0	0	1	0	0	4	0	5.2	1.3	236
389	5.98154	738.2	2	87	12152.4	69	1	1	26.71	1	0	0	0	0	0	3	1	3.6	1.3	216
390	2.56034	423	2	79	9443.48	72	2	1	37.34	1	0	1	1	0	0	3	1	2.7	2.9	275
391	8.148	697.7	2	79	14284.6	66	1	1	32.14	3	0	0	0	0	0	3	1	4.2	1	194
392	2.85261	621.4	1	77	16300.7	43	1	1	28.38	1	0	0	1	0	0	4	1	2.7	2.3	243
393	3.565	588.4	2	83	1607.09	68	2	4	32.24	3	0	0	1	0	1	2	1	3.1	2	230
394	4.90263	512.1	1	77	18274.6	59	1	1	28.23	1	0	1	1	0	0	3	1	4.5	1.9	207
395	2.01167	1158	1	87	15979	66	2	1	29.85	1	0	0	1	1	0	1	1	1.7	2.4	284
396	9.00923	566.7	1	84	1826.99	72	1	4	27.78	3	1	1	1	0	0	2	1	4.8	1.3	244
397	3.44118	934.7	1	87	9364.09	71	2	1	48.2	1	0	0	1	0	0	2	0	2.6	1.7	225
398	3.75143	2971.1	2	76	4175.05	79	2	1	30.19	1	1	0	1	1	0	2	1	2.6	1.4	202
399	2.96	1022.2	1	80	6993.37	77	2	1	23.3	1	0	0	1	0	0	3	1	3.7	2.5	200
400	2.53	385.8	2	79	2608.92	61	1	2	44.92	3	1	1	0	0	0	1	0	2.1	2.1	253
401	1.80783	738.2	2	81	6046.64	72	1	1	28.5	3	0	0	1	0	0	3	1	2.7	2.3	154
402	11.47	559.7	1	88	2082.29	79	1	4	25.02	2	0	1	1	0	0	2	1	6.2	1	185
403	6.12353	797.8	2	83	3011.26	59	2	4	22.23	2	0	0	1	1	0	4	1	3	1.7	347
404	4.19478	794	2	81	6586.2	70	1	1	30.08	3	0	0	1	0	1	3	1	4.8	2.3	201
405	6.32211	1088.8	1	86	13114.6	62	2	1	32.68	3	0	0	0	0	0	3	1	4.4	1.9	273
406	2.89333	858	2	81	1998.64	71	2	4	24.54	3	0	0	0	0	0	1	0	3.5	3	248
407	5.5	1255.8	1	77	4042.52	63	2	1	24.97	2	0	0	1	1	0	3	1	4.4	2.4	300
408	10.37	784.5	2	88	2874.87	42	1	3	26.71	1	0	0	1	0	0	4	1	6.1	1.7	289
409	3.94588	447.2	2	80	2652.98	61	1	2	46.26	1	1	1	1	0	0	3	1	3.9	1.7	172
410	6.56	573.7	1	85	2302.12	54	2	4	58.03	2	0	0	1	0	0	2	1	5.6	2.1	246
411	39.75	834	1	77	15048	41	2	1	37.38	2	0	0	0	1	0	2	1	10	0.8	318
412	1.76	689.9	1	81	4291.81	49	1	3	29.87	1	0	0	0	0	0	3	1	2.8	3.5	220
413	8.26154	1059.5	1	77	3927.47	79	2	1	36.21	3	1	1	1	1	0	777	1	6	1.3	179
414	5.02143	844.3	1	77	6408.26	75	1	1	25.36	3	0	0	1	0	0	777	1	3.7	1.4	190
415	18.1169	887.9	1	77	1310.84	62	1	4	30.59	2	1	0	1	0	0	3	1	10.1	1.6	287
416	1.97625	942.3	2	83	5281.66	66	2	1	34.19	1	1	0	1	0	0	2	0	3.1	2.4	153
417	4.21077	1142.9	1	76	1743.29	71	2	3	28.68	1	1	1	1	0	0	1	1	4.6	2.6	238
418	3.82353	525.2	2	84	4749.75	50	2	2	42.76	1	0	0	0	0	0	4	0	2.6	1.7	250
419	13.9633	693.2	2	77	7104.64	78	1	1	30.15	3	1	1	1	0	0	3	1	7.1	1.2	236
420	5.57647	893.2	2	81	7617.42	73	2	1	34.79	1	0	0	1	0	0	2	0	4	1.7	237
421	3.444	534.5	2	80	2662.83	63	1	2	34.99	3	1	0	0	0	0	3	0	4.1	2.5	210
422	4.40769	1829.1	1	82	17359.8	59	1	1	30.81	3	0	0	1	1	0	2	1	3	1.3	191
423	2.50381	1577	1	78	2186.08	51	2	4	39.42	1	0	0	1	0	0	3	1	2.2	2.1	239
424	8.52923	736.1	1	80	3888.42	62	2	1	44.72	3	1	1	1	0	0	2	1	6.6	2.6	336
425	4.93731	730.4	2	75	8490.08	47	2	2	33.11	2	0	0	0	0	0	2	1	6.6	5.2	389
426	4.86464	601.4	1	78	4534.81	51	2	2	46.23	3	0	0	1	0	0	3	1	5.3	2.8	257
427	5.25636	862.6	1	76	6344.5	70	1	1	29.45	3	0	1	0	0	0	2	1	5.9	2.2	196
428	8.45143	810.8	1	89	6271.39	75	1	1	32.57	1	0	0	1	0	0	3	1	5.8	2.8	408
429	5.624	651.8	1	88	1277.07	61	2	4	27.38	1	0	0	1	0	0	3	1	3.7	1.5	228
430	5.46	1190.1	2	76	7878.83	73	2	1	22.02	3	0	0	1	0	0	3	1	3.9	1.2	168
431	2.69875	557.6	2	77	1699.84	60	2	3	33.02	1	1	0	1	0	0	4	0	1.7	1.6	254
432	4.16667	798.4	1	77	15048	49	2	1	36.23	1	0	0	1	0	0	3	1	5.5	3.3	250
433	2.32909	669.6	2	83	4361.45	51	2	1	16.66	2	0	0	0	0	0	1	0	2.8	2.2	183
434	4.68	1095.8	1	76	12283.1	68	2	1	32.36	1	0	0	1	0	0	2	1	5.2	2.5	225
435	3.5175	1303.8	2	79	21609.7	52	2	1	27.05	3	0	0	0	0	0	4	1	3.5	2	201
436	7.1145	746.9	1	81	12621.2	63	1	1	58.18	1	0	1	1	0	0	3	0	5.1	2	279
437	5.2752	1077	2	81	12998.5	67	2	1	21.67	2	0	1	1	1	0	2	1	4.2	2.5	314
438	4.96154	572.8	1	80	11706.4	64	2	1	40	1	0	0	1	0	0	3	1	3	1.3	215
439	1.87533	440.1	1	76	7480.26	70	2	1	53.78	3	0	1	1	0	0	3	1	2.9	1.5	97
440	4.86636	871.5	1	77	6812.23	70	1	1	25.97	2	1	0	1	0	0	3	1	5.3	2.2	202
441	6.13467	1059.7	3	86	1011.66	62	2	3	43.2	3	1	0	1	0	0	2	1	4.3	1.5	214
442	14.3226	827.2	1	76	13492.2	60	2	1	31.4	2	0	0	0	0	0	3	1	9.1	2.3	362
443	3.15217	952.1	1	80	6993.37	78	2	1	25.57	3	0	0	1	0	0	2	1	2.5	2.3	290
444	6.69778	941.3	2	75	2394.14	70	1	1	28.54	2	1	0	1	1	0	2	1	4.4	1.8	274
445	1.0803	704.3	2	83	2459.75	73	1	1		3	1	1	1	0	0	2	1	2.3	3.3	155
446	10.8167	1056.3	2	76	10871.5	63	2	1	37.82	3	1	0	1	0	0	2	1	5.5	1.5	295
447	2.1375	1061.8	2	84	1993.09	60	1	2	26.96	3	0	0	0	0	0	1	1	4.5	3.2	152
448	11.3364	984.1	2	86	16985.1	55	2	1	38.55	2	1	0	0	0	0	2	1	8.6	2.2	290
449	3.6	1145.3	1	77	4121.18	66	2	1		3	0	0	1	0	0	3	1	4.2	2.1	180
450	19.4731	520.7	2	81	7617.42	71	2	1	34.17	1	0	0	1	0	0	2	1	8.3	1.3	305
451	2.17826	933.1	1	85	10217.1	60	1	1	25.1	3	0	1	1	0	0	3	1	3	2.3	167
452	4.709	821.4	2	80	22484.3	59	2	1	23.98	2	0	0	0	0	0	3	1	3.4	2	277
453	3.5724	532.5	2	85	12629.4	69	2	1	27.54	3	0	0	1	0	0	777	1	3.9	2.5	229
454	7.43714	558.4	2	81	7765.24	79	2	1	26.46	3	0	1	1	1	0	4	1	3.8	1.4	274
455	8.90542	1242	2	82	16676.2	64	2	1	40.76	2	1	0	1	1	0	2	1	6.7	2.4	319
456	2.89733	753.3	1	76	4380.11	52	2	4	37.39	2	1	0	1	0	0	3	1	4.1	3	212
457	4.49471	1114.4	2	84	5511.13	41	2	2	29.43	1	0	0	1	0	0	777	1	2.7	1.7	283
458	6.24	535.7	1	87	2643.1	71	1	3	30.37	1	0	0	0	0	0	2	1	4.8	1.8	234
459	1.62	1896.8	2	86	1332.02	60	1	4	33.14	2	0	0	0	0	0	2	1	2.4	1.2	81
460	5.48957	736.4	2	83	4178.39	49	2	1	28.68	2	1	0	1	0	1	2	1	5.9	2.3	214
461	13.77	2027.5	1	84	15121.6	57	1	1	33.55	3	0	0	1	1	0	2	1	6.3	1.4	306
462	4.43882	1087.3	1	82	4225.26	77	2	1	34.51	1	0	1	1	0	0	3	0	2.2	1.7	343
463	8.74667	940.5	1	85	11056.2	66	1	4	22.99	1	0	0	1	0	0	3	1	4.1	0.9	192
464	2.83237	638.9	2	83	5364.5	68	2	1	26.58	1	0	0	0	0	0	2	1	4.7	3.8	229
465	12.81	664.3	1	78	3302.28	49	2	4	45.12	1	0	0	0	0	0	1	1	8.4	2.8	427
466	8.405	1054.3	2	83	22282	57	2	1	21.78	1	0	0	0	0	0	3	0	8.2	2.4	246
467	14.55	803.1	1	75	1417.07	68	2	3	25.34	2	0	0	0	0	0	1	1	8	1.6	291
468	8.60588	560.6	2	84	14648	47	2	1	25.08	3	0	0	1	0	0	3	1	7	1.7	209
469	6.2	1333.6	1	83	4361.44	69	1	1	25.6	1	0	0	1	0	0	2	1	4.8	1.2	155
470	4.095	993.3	2	76	4650.31	60	2	1	66.96	1	0	0	1	0	0	3	1	4.5	3	273
471	2.47	689.7	2	75	3971.62	41	1	1	23.86	2	1	0	0	0	0	3	1	3.8	3.2	208
472	4.46296	626.6	2	87	8033.91	79	2	4	23.79	1	0	0	1	0	0	777	1	5	2.7	241
473	2.48	419.6	2	77	5108.38	54	2	4	27.81	3	1	0	0	1	0	3	1	3.1	2.9	232
474	3.15765	537.4	1	77	18692.8	54	2	1	25.66	3	0	0	0	0	0	3	1	2.2	1.7	244
475	9.1	1159.7	1	81	2612.78	57	1	3	31.12	3	1	0	0	0	0	2	1	8.4	2.4	260
476	6.12926	1055.4	2	83	2515.85	60	1	2	33.85	3	1	0	1	0	0	3	1	6.7	2.7	247
477	1.92	547.1	1	88	3228.98	70	2	2	28.16	3	1	0	1	0	0	3	1	2.4	1.7	136
478	2.82187	937.1	1	77	7270.53	78	2	1	26.88	3	0	0	1	0	0	3	1	3.5	3.2	258
479	7.60375	406	2	80	4216.32	45	2	1	35.28	2	0	1	1	0	0	2	1	7.7	1.6	158
480	7.48267	1429.1	1	85	12046.8	68	2	1	17.7	1	0	0	0	0	0	3	1	4.6	1.5	244
481	4.15714	1318.1	1	78	5220.54	47	2	2	59.48	3	0	0	0	0	0	3	1	4	2.8	291
482	6.11875	767.5	2	79	18766.6	40	1	1	25.52	3	0	0	0	0	0	4	1	5.5	1.6	178
483	11.7197	762.9	2	80	5573.09	58	2	2	46.25	1	1	1	1	0	0	777	1	9.1	3.3	425
484	12.445	587.3	2	75	9378.24	76	2	1	39.93	3	0	0	1	1	0	2	1	7.6	1.6	262
485	6.42192	576.1	1	75	4527.12	62	2	1	26.72	3	1	0	0	0	0	2	1	5.9	2.6	283
486	1.74	152.5	2	87	3176.68	70	2	2	33.76	1	0	1	1	0	0	1	1	1.5	2	232
487	3.06526	915	1	77	7270.53	71	2	1	31.09	3	0	0	0	0	0	3	1	2.6	1.9	224
488	1.656	1600.7	1	88	3683.89	60	1	1	28.6	2	0	0	0	0	0	2	0	2.3	1.5	108
489	4.70516	1176.8	1	78	2722.07	60	2	2	31.13	3	0	0	1	0	0	2	1	5.1	3.1	286
490	1.93	608.6	2	82	2638.67	67	1	2	27.92	3	0	0	1	1	0	3	1	2	2	193
491	13	903.5	1	79	8190.77	72	2	1	45.65	1	0	1	1	0	0	3	1	10	1.5	195
492	7.93333	760.2	2	76	4606.2	55	1	1		1	1	1	1	0	0	3	0	4	0.6	119
493	1.99737	1879.4	1	78	1714.04	73	2	4	30.79	1	0	1	0	0	0	1	1	2.3	1.9	165
494	5.46824	861.4	2	86	1125.8	67	2	3	25.28	3	1	0	1	0	0	3	1	5.6	1.7	166
495	5.42455	899.5	2	80	1974.66	70	1	1	45.65	1	0	0	0	0	0	3	1	3.9	1.1	153
496	6.04286	750.1	2	81	11702.5	65	1	1	28.52	3	0	0	1	0	0	3	1	3	1.4	282
497	6.65905	559.8	2	82	2487.47	50	1	4	33.3	3	1	0	0	0	0	3	1	4.6	2.1	304
498	6.76667	571.4	1	78	1341.41	63	1	2	30	1	1	777	1	0	0	3	1	2.9	1.2	280
499	11.2	283.7	2	82	3261.24	42	2	4	34.44	1	1	0	1	0	0	2	1	5.6	1.6	320
500	4.63154	1299.9	2	76	6445.69	40	2	2	30.45	1	0	0	1	0	0	3	1	2.7	1.3	223
501	5.78182	515.7	1	84	2779.48	75	2	2	35.01	2	1	0	1	0	0	2	1	5.3	2.2	240
502	2.63947	865.2	2	77	3513.09	46	2	1	30.41	1	0	0	0	0	0	2	1	1.7	1.9	295
503	2.01194	823.2	1	83	4812.74	49	1	2	34.18	1	1	0	1	0	0	4	1	2.1	3.1	297
504	1.6537	1171.4	2	80	3731.17	78	2	2	30.17	1	0	1	1	0	0	2	1	1.9	2.7	235
505	4.86364	829	2	77	2901.49	56	1	4	29.8	3	0	0	0	0	0	3	0	2.5	1.1	214
506	3.9	783	1	80	11663.1	60	2	1	38.2	3	0	0	0	0	0	3	1	3.8	1.9	195
507	3.56432	946.1	1	86	13114.6	63	2	4	21.13	3	1	0	0	0	0	3	1	4.2	3.7	314
508	6.86111	1070.3	1	77	18692.8	53	2	1	25.03	1	0	0	1	0	0	2	1	3.8	1.8	325
509	7.50615	589.7	1	80	10539.3	68	1	1	37.83	3	1	0	1	0	0	2	1	4.1	1.3	238
510	5.4876	575.9	1	85	12046.8	67	2	1	31.32	1	0	0	1	0	0	2	1	5.1	2.5	269
511	8.20722	909.2	1	88	4056.13	65	2	1	26.94	3	0	1	1	0	0	777	1	7.9	1.8	187
512	5.59615	1180.7	1	80	11483	69	2	1	27.51	2	0	0	0	1	0	2	1	5	2.6	291
513	3.8025	554.8	1	84	10231.4	61	1	1	29.48	3	0	0	1	0	0	2	1	3.6	1.6	169
514	6.50143	1042.4	1	79	19037.1	57	2	1	31.27	1	0	0	1	0	0	3	1	4.1	2.8	444
515	4.27	560.3	1	79	12343.8	69	1	1	42.76	3	1	1	1	0	1	3	1	4.9	2.8	244
516	3.30933	719.3	1	84	5870.02	76	1	1	22.36	1	0	1	1	0	1	3	1	3.4	1.5	146
517	7.30364	825.5	2	81	7617.42	77	2	1	28.55	1	0	0	1	0	0	777	1	3.9	1.1	206
518	3.48	1068	1	88	2010.83	54	2	3	33.6	2	0	0	0	0	0	3	1	3.6	2.4	232
519	3.09189	344.7	1	80	12205.4	58	1	1	28.59	2	1	1	0	0	0	3	1	5.2	3.7	220
520	4.93269	571.8	1	75	5365.82	44	2	3	32.8	3	0	0	0	0	0	3	0	5.7	2.6	225
521	41.7536	900.2	1	87	2942.8	57	2	3	31.46	2	1	0	0	0	0	2	1	13.5	1.4	433
522	7.44333	767.5	1	82	2209.33	73	1	3	22.59	2	0	0	1	1	0	3	1	7.7	2.4	232
523	3.09477	1106.3	3	86	14089.5	53	2	1	26.31	2	0	0	1	0	0	3	1	5.1	4.4	267
524	10.2143	769.8	1	81	3955.12	42	2	3	42.9	3	1	1	1	1	0	3	1	5	1.4	286
525	3.54	928.3	1	82	4897.18	41	1	2	32.36	1	0	1	1	0	0	3	1	4	2	177
526	2.8855	640	2	77	8217.03	72	2	1	30.37	3	0	0	0	0	0	3	1	2.9	2	199
527	2.57143	596	2	87	2191.67	77	1	4	34.89	1	0	1	1	0	0	1	1	3	2.1	180
528	4.6125	1696.9	2	76	19401.3	54	1	1	41.32	1	0	0	1	0	0	4	1	4.5	2	205
529	7.98	865.9	2	80	15181.3	69	2	1	46.36	1	0	0	1	0	0	3	1	5.6	2	285
530	3.29739	608.1	1	80	3180.16	48	1	1	27.32	2	0	0	1	0	1	2	1	4.8	2.3	158
531	2.72093	688.4	1	77	11464.9	63	2	1	31.89	3	0	1	1	0	0	3	1	4.5	4.3	260
532	2.12903	1194.7	2	76	3996.09	42	2	1	29.73	2	0	0	0	0	0	4	1	4.4	3.1	150
533	3.37091	754.8	1	86	15782.3	44	1	1	23.91	1	0	0	0	0	0	3	0	3.6	2.2	206
534	1.53176	909.4	2	84	2416.57	73	1	2	30.01	3	0	0	1	0	1	3	1	2.1	1.7	124
535	2.025	667.3	1	86	12354.4	60	2	1	34.51	1	1	0	1	0	0	2	0	3	4	270
536	4.17588	541.9	2	77	20653.6	56	1	1	26.82	3	0	0	0	0	0	3	1	3.1	1.7	229
537	8.96081	1196.2	2	75	4699.97	43	2	1	54.41	2	1	0	1	1	0	777	1	9.5	3.7	349
538	9.02222	1156.9	1	81	8374.83	74	2	1	25.83	3	0	0	1	0	0	2	1	5.6	1.8	290
539	8.17714	1048.9	1	87	4156.4	40	2	1	39.55	3	0	0	1	0	0	2	1	5.3	2.1	324
540	7.7	879.4	2	75	4969.6	74	2	1	30.45	3	1	1	1	0	0	2	1	4.5	0.9	154
541	5.908	598.8	2	81	5426.58	78	1	1	22.62	3	0	1	1	0	0	3	1	5.6	2	211
542	7	978.1	2	79	14284.6	62	1	1	27.35	3	0	0	0	0	0	2	0	4.9	1.4	200
543	2.61	531.4	1	88	3004.69	72	2	2	25.96	2	0	1	1	0	0	777	1	3.6	2	145
544	7.57286	776.5	1	88	3851.64	64	1	1	26.65	3	0	1	1	0	0	2	1	5.7	1.4	186
545	8.22222	791.8	1	81	7241.08	75	1	1	25.1	3	0	1	1	1	0	3	1	4	0.9	185
546	5.04429	725	2	80	5126.29	76	2	1	31.87	3	0	0	1	0	0	1	1	3.3	1.4	214
547	6.09524	706.1	1	82	2393.36	73	1	4	36.45	3	1	1	1	0	0	4	1	5	2.1	256
548	2.53957	437.9	2	85	7856.15	72	2	1	32.83	3	0	0	1	0	0	4	1	3.3	2.3	177
549	5.89	553.3	1	83	15239.9	62	2	1	31.21	1	0	0	1	0	0	3	1	6.2	3	285
550	8.23438	699.5	1	75	2527.54	73	1	3	25.15	3	0	1	1	0	0	2	0	8.5	1.6	155
551	24.366	857.3	2	79	14610.6	66	1	1	26.6	3	0	0	1	1	0	2	0	6.2	1	393
552	5.45143	810.9	2	76	6947.64	79	1	1	23.89	3	0	0	0	0	0	3	1	3.6	1.4	212
553	2.21214	725	2	83	2515.85	60	1	2	29.2	1	0	0	1	1	0	4	0	1.9	1.4	163
554	6.07765	634.4	2	80	21838.3	59	2	1	19.78	3	0	0	0	0	0	3	1	4.2	1.7	246
555	4.77217	911.5	2	78	4834.96	46	1	4	30.18	3	0	0	0	0	0	3	1	4.9	2.3	224
556	9.62667	415.6	1	88	2277.82	77	1	4	32.87	1	1	777	1	1	0	777	1	5.7	0.9	152
557	3.26857	517.5	2	76	17127.1	45	1	1	36.44	1	0	0	1	0	0	4	1	2.6	1.4	176
558	11.475	988.8	2	76	11873.7	66	1	1	36.22	1	0	0	1	0	0	3	0	5.1	1.4	315
559	3.92105	781.4	2	81	12751	68	2	1	29.08	1	0	0	0	0	0	1	1	2.5	1.9	298
560	4.64118	946.3	2	81	7129.08	76	2	1	23.07	3	0	1	1	0	0	2	1	3	1.7	263
561	7.47353	773.7	1	84	6920.84	78	2	1	25.59	1	0	1	1	0	0	1	1	3.5	1.7	363
562	11.5976	502	1	77	6286.27	75	1	1	28.2	3	0	1	1	0	0	3	1	5.3	1.7	372
563	2.17	1170.8	2	86	4834.86	53	2	2	32.84	1	0	0	1	0	0	3	1	1.4	2.2	341
564	2.18625	713.8	1	84	1826.3	63	1	2	29.24	3	0	0	1	1	0	2	1	3.3	2.4	159
565	13.4057	837.8	2	81	6714.01	74	1	1	23.81	3	0	0	1	0	0	3	1	4.6	0.7	204
566	2.48741	880.3	2	80	4160.78	69	2	2	33.57	1	0	0	1	0	0	3	1	2.3	2.7	292
567	2.5668	1037.8	1	80	11027.8	60	2	1	24.42	3	0	0	0	0	0	4	1	3.1	2.5	207
568	3.751	1051.1	1	80	9928.37	62	1	1	29.59	3	0	0	1	0	0	3	1	3.1	2	242
569	14.5787	495.2	1	80	10743.8	63	1	1	37.68	2	1	0	0	1	1	3	1	10.7	1.6	218
570	5.15545	671.3	2	77	12383.4	64	1	1	31.86	1	0	0	1	0	0	777	1	5.3	2.2	214
571	3.17864	591.9	2	75	14892.3	60	2	1	34.66	3	0	0	0	0	0	777	1	2.7	2.2	259
572	3.11111	646.4	1	80	15943.8	58	2	1	27.86	1	0	0	0	0	0	3	1	2.5	1.8	224
573	3.80471	774.3	1	79	8350.15	73	2	1	24.99	3	0	0	1	0	0	3	1	2.8	1.7	231
574	3.79045	556.4	2	79	14900.4	61	1	1	28.21	1	0	0	1	0	0	3	1	3.1	2.2	269
575	8.24571	905.1	1	76	20091.9	51	2	1	32.05	1	0	0	0	0	0	2	1	3.9	1.4	296
576	4.7775	487.8	2	87	3065.87	63	2	2	29.72	3	0	1	1	0	0	3	1	3.9	1.6	196
577	5.136	1076.9	2	79	19674.3	55	1	1	37.59	1	0	0	1	1	0	3	0	3.6	1.5	214
578	4.30667	913	2	76	4690	43	1	1	24.12	1	0	0	0	0	0	4	1	1.7	1.2	304
579	6.22364	660.5	2	81	7711.51	72	2	1	26.45	3	0	0	1	0	0	2	1	4.2	2.2	326
580	5.11778	1107.3	2	81	6586.2	74	1	1	32.31	3	0	1	1	0	1	3	1	4.7	1.8	196
581	3.6675	1496.7	2	77	2360.55	72	2	4	35.1	1	0	0	1	0	0	1	1	3.6	3.2	326
582	8.2781	741.6	2	77	13492.2	63	2	1	45.39	1	1	0	1	0	0	2	1	5.3	2.1	328
583	11.6638	1296.8	2	77	6969.03	76	1	1	25.8	3	1	0	1	0	0	3	1	4.3	0.8	217
584	7.62375	1253.1	2	75	18214.7	54	2	1	38.4	1	0	0	1	0	0	1	1	3.8	1.6	321
585	13.7991	1003.8	1	76	5256.89	52	2	1	28.2	2	0	0	0	0	0	3	1	8.6	2.2	353
586	4.34	485.3	1	82	2209.33	79	1	3	23.19	1	0	0	1	0	0	1	0	2.8	1	155
587	3.44118	445.7	1	86	11122.7	67	1	1	24.73	1	0	1	0	0	0	3	1	2.6	1.7	225
588	3.885	959.7	1	86	3441.79	62	2	2	32.35	1	1	0	1	0	0	3	1	3.6	2.4	259
589	9.99818	748.3	2	78	4516.24	76	2	1	32.87	1	0	1	0	0	1	2	1	3.9	1.1	282
590	5.31556	880.8	1	76	1668.51	60	2	3	26.65	1	0	1	1	0	0	2	1	3.2	1.8	299
591	6.66	1068.7	2	79	15866.4	63	2	1	29.03	3	0	0	1	0	0	3	1	3.6	1.2	222
592	5.9148	931.1	2	81	19968.9	52	1	1	20.76	1	0	0	0	0	0	2	0	5.3	2.5	279
593	6.03778	995.9	2	78	20425	50	1	1	33.43	1	1	0	0	0	0	3	1	5.2	1.8	209
594	2.1	689.5	2	79	14011.9	65	1	1	37.98	3	0	0	1	0	0	4	1	2.1	1.7	170
595	3.28	1822.4	1	78	1031.26	61	1	4	20.8	2	0	1	1	0	0	2	1	3.6	1.8	164
596	3.93125	879.9	1	81	2351.65	71	1	4	31.81	3	0	0	0	0	1	3	1	3.7	1.6	170
597	3.175	866.3	1	77	4499.7	55	2	1	22.21	3	0	0	1	0	0	4	1	2	1.6	254
598	8.82211	750.9	2	86	12367.1	67	2	1	33.6	1	0	0	1	0	0	3	1	5.8	1.9	289
599	5.38	588.1	2	82	1546.53	64	2	4	39.84	3	0	0	1	0	1	777	1	4.4	2.2	269
600	6.5975	959.3	1	79	15106.7	49	1	1	30.88	2	0	0	0	0	0	4	1	5.8	2.4	273
601	2.2619	597.7	1	76	7337.87	72	2	1	23.12	3	0	1	1	0	0	3	1	2.5	2.1	190
602	8.3475	961.9	2	75	21766	44	1	1	30.72	1	0	0	0	0	0	4	1	5.3	2	315
603	4.32692	486.6	2	85	11839.5	65	1	1	28.02	3	0	0	0	0	0	777	0	4.5	2.6	250
604	4.32833	1136.1	2	77	1390.18	69	2	4	46.01	1	0	0	1	0	0	1	0	5.3	2.4	196
605	4.20364	651.4	1	88	4684.74	42	1	2	29.82	3	0	0	0	0	0	4	1	6.8	3.3	204
606	2.63636	1245.3	2	75	14892.3	67	2	1	25.15	1	0	0	1	1	0	3	1	2.9	2.2	200
607	2.92444	794.1	2	81	12751	63	2	1	33.43	1	0	0	1	0	0	3	1	4.7	2.7	168
608	3.44667	822.8	2	82	3849.9	73	2	2	34.13	3	1	1	1	0	0	2	1	3.3	1.8	188
609	2.54609	903.9	2	85	13406.5	60	2	1	22.28	3	0	0	0	0	0	3	1	2.4	2.3	244
610	10.125	560.7	2	81	6276.23	70	2	1	41.07	1	0	1	0	0	0	3	1	7.5	1.8	243
611	5.9125	1115.2	2	80	8527.08	73	1	1	25.17	1	0	1	0	0	0	3	1	4.3	1.6	220
612	11.5	836.6	1	86	3580.39	43	2	1	22.48	1	0	0	0	0	0	3	0	6.9	1.5	250
613	4.18286	1295.4	2	77	7242.51	73	1	1	41.2	1	1	1	0	0	1	3	0	4.8	1.4	122
614	3.876	574.5	1	86	4527.12	66	2	4	24.83	1	0	0	0	0	0	1	1	3	2.5	323
615	5.6913	411.1	1	80	14439.4	51	2	1	38.9	3	1	0	1	0	0	3	1	5.5	2.3	238
616	5.4	794	1	86	12036.2	65	1	1	27.53	1	0	0	0	0	0	4	1	4.5	2	240
617	10.7767	689.9	1	84	6789.1	74	2	1	29.7	3	0	0	1	0	0	3	1	6.1	2.1	371
618	2.81714	605.4	1	87	14112.1	65	1	1	21.88	1	0	0	0	1	0	1	1	2.9	1.4	136
619	5.93421	647.4	1	75	12383.4	62	1	1	24.73	3	0	1	1	1	1	777	1	4.1	1.9	275
620	5.16053	870.6	2	75	4344.69	66	1	1	25.26	2	0	0	1	1	0	4	0	5.3	1.9	185
621	2.26909	776.3	2	87	7596.34	78	2	1	26.39	1	0	1	1	0	0	3	1	2.6	2.2	192
622	3.80692	599.2	1	80	3286.27	67	1	1	34.43	3	0	1	1	0	0	2	0	4.9	2.6	202
623	5.46667	728.1	1	86	3913.31	49	1	4	29.21	1	0	0	1	0	0	777	1	4.8	1.8	205
624	7.896	990.1	1	89	7253.32	70	2	1	45.17	1	0	0	1	0	0	3	1	4.7	1.5	252
625	13.8833	375	1	82	2152.9	66	1	2	28.12	2	1	1	1	0	0	3	1	11.9	2.7	315
626	9.13	612.4	2	80	4332.5	67	2	2	49.47	1	0	0	0	0	0	1	1	8.3	2.2	242
627	4.77778	481.7	2	80	4634.35	66	1	1	23.49	3	0	1	0	1	0	3	0	4.3	1.8	200
628	8.51647	348.7	2	83	15597.4	63	2	1	21.58	2	0	0	1	0	1	1	1	5.7	1.7	254
629	5.71471	1081.4	1	83	4342.77	52	2	1	31.27	2	0	0	1	1	0	2	1	5.8	3.4	335
630	1.83529	1002.5	2	87	13498.2	66	2	1	18.17	1	0	0	0	0	0	3	1	1.6	1.7	195
631	5.56308	667.1	1	77	13280.5	64	2	1	31.44	1	0	1	1	1	0	1	1	3.2	1.3	226
632	4.625	682.4	1	86	6381.35	76	1	1	29.27	2	0	0	1	0	0	3	1	4.5	1.8	185
633	1.76	573.9	2	88	1264.66	69	2	3	32.83	1	1	0	1	0	0	1	1	2.4	3.3	242
634	4.56857	427.9	2	77	7104.64	70	1	1	26.54	1	0	0	0	0	0	3	1	3.9	1.4	164
635	4.68722	544.4	2	87	4169.94	46	1	3	32.42	3	0	0	1	0	0	3	0	5.9	1.8	143
636	3.46053	526.7	2	83	21641.9	51	2	1	24.91	1	0	0	0	0	0	3	0	2.5	1.9	263
637	1.11905	739.2	1	77	3256.12	64	2	2		1	0	0	1	0	0	1	1	2	4.2	235
638	3.92667	810.9	2	76	13194.7	60	2	1	31.2	1	1	0	1	0	0	3	0	3.1	1.8	228
639	3.034	894.8	1	80	7129.08	71	2	1	36.34	3	1	0	1	1	1	1	1	4.1	2.5	185
640	10.368	810.6	2	79	16228.5	63	2	1	30.18	1	0	0	1	0	0	2	1	4.8	1.5	324
641	14.74	546.3	1	81	7889.37	73	2	1	34.47	1	0	1	1	1	0	1	1	6.7	1.2	264
642	3.13654	2303.6	2	78	3744.25	60	2	2	28.74	3	0	0	1	0	0	2	1	3.5	2.6	233
643	5.63067	707	1	81	4236.26	44	1	3	38.06	1	0	0	0	0	0	3	0	4.1	1.5	206
644	5.88964	847.8	3	86	1036.84	68	2	3	28.23	2	1	0	1	1	0	2	1	6.9	2.8	239
645	5.808	913	2	81	4024.17	45	2	1	31.21	2	0	0	1	1	0	3	1	5.5	2.5	264
646	4.08762	750.6	2	77	8376.49	76	2	1	25.75	2	1	1	1	0	0	3	1	3.7	2.1	232
647	3.24	566.6	2	89	5998.25	73	1	1	32.58	1	1	1	1	0	0	3	1	3	2	216
648	3.9952	714.6	2	75	25063.4	50	2	1	30.94	3	1	0	1	0	0	3	1	4.4	2.5	227
649	2.19758	709.1	2	88	1158.21	60	1	3	30.26	1	1	0	1	0	0	3	1	3.7	3.3	196
650	3.42	727.7	1	82	3102.03	49	2	3	34.02	1	0	0	0	0	0	777	0	4	2	171
651	4.32	655	2	75	2455.51	73	1	2	19.83	3	0	1	0	0	0	4	1	2.2	1.1	216
652	5.46	698.1	2	81	21459.6	57	2	1	26.91	1	0	0	0	0	0	3	1	2.8	1.4	273
653	3.09875	686.7	2	77	7480.26	74	2	1	33.33	1	0	1	1	0	0	1	1	3.7	2.4	201
654	2.544	1393.9	2	77	3420.31	50	1	1	24.12	2	0	0	0	1	0	2	0	3.2	2	159
655	27.6	473.4	2	80	9673.94	77	2	1	46.81	1	0	0	1	1	0	3	0	4.8	0.8	460
656	1.98261	841.8	2	80	4324.69	53	2	1	33.93	1	1	1	0	0	0	1	1	2.4	2.3	190
657	2.76545	418.4	1	81	1318.46	64	2	3	41.2	1	0	0	1	0	0	3	1	3.6	2.2	169
658	5.73684	785.8	2	88	1873.06	71	1	3	30.64	1	1	0	1	0	0	3	1	5	1.9	218
659	2.07071	968.4	1	76	3448.53	50	1	1	30.74	1	0	0	0	0	0	2	0	2.6	2.8	223
660	3.11	313	1	81	2393.44	75	2	3	26.67	3	0	0	1	0	0	3	1	2.5	2.5	311
661	6.17538	796	1	79	8512.19	75	2	1	21.49	1	0	1	1	0	0	3	1	3.6	1.3	223
662	2.50269	1189.5	1	78	2828.88	60	2	2	41	3	1	0	1	0	0	2	1	2.7	2.6	241
663	2.39	409.4	2	87	3176.68	72	2	2	29.11	2	1	1	1	0	0	3	1	3	3	239
664	2.45455	835.8	1	88	5519.66	48	2	2	36.09	1	0	0	1	0	0	3	0	2.7	2.2	200
665	3.41538	906.1	2	75	17140	55	1	1	27.85	1	0	0	1	0	0	2	1	2.4	1.3	185
666	3.39182	794.1	1	101	2740.78	75	1	1	29.7	3	0	1	1	0	0	3	1	8.2	4.4	182
667	7.296	648.4	1	99	11058.4	77	1	1	31.1	3	1	0	1	0	0	3	1	3.8	1	192
668	2.97231	1200.7	1	102	4127.68	57	2	2	23.7	1	1	0	1	0	0	2	1	2.1	1.3	184
669	2.05829	623.7	1	92	4007.71	56	1	4	29.9	1	0	0	1	0	0	3	1	2.9	4.1	291
670	2.42824	1621	1	101	5749.13	67	1	1	21.3	2	0	0	0	0	0	777	0	4.8	1.7	86
671	6.61889	620.9	2	101	13071.2	76	2	1	31.9	1	0	1	1	0	0	1	1	6.9	2.7	259
672	1.90545	588.8	1	97	17447.5	78	2	1	24.6	1	0	1	0	0	0	3	1	1.6	2.2	262
673	2.77333	434.3	3	92	3435.76	63	2	3	34.7	1	1	0	1	0	0	2	1	2.6	2.4	256
674	3.29789	500.3	1	94	3764.86	46	1	1	27.6	3	1	0	1	0	0	3	1	2.6	1.9	241
675	2.6752	651.1	2	95	5486.16	71	2	1	24	1	0	0	1	0	0	1	1	3.2	2.5	209
676	2.4	495.6	1	93	2841.62	48	1	4	23.3	2	0	0	0	0	0	777	1	4	2.9	174
677	7.585	574.4	1	101	26020.8	65	1	1	40	3	1	1	1	1	0	3	1	4.1	1.4	259
678	5.56346	797.1	1	98	6336.36	71	2	1	56.3	3	1	1	1	1	0	2	1	5.5	2.6	263
679	4.24	838.5	2	95	6124.8	60	2	1	24.1	1	0	0	0	0	0	3	1	4.4	2.2	212
680	13.9967	737.6	2	100	5184.44	57	1	4	34.2	1	0	0	0	0	0	1	1	9.5	1.5	221
681	2.73429	1202.1	1	92	14665.2	71	2	1	35.6	3	0	0	0	0	0	3	1	3.3	2.1	174
682	4.63692	1350	1	95	14393.6	70	1	1	40.1	1	0	0	1	0	0	2	1	4.4	2.6	274
683	6.88	874.8	1	91	13030.4	72	2	1	34.5	1	0	0	1	0	0	3	1	4.8	1.5	215
684	5.365	1014.9	1	102	16034.1	73	2	1	22.2	3	0	0	1	0	0	3	0	2.9	0.8	148
685	2.82545	749.7	2	97	22601.9	68	1	1	32.6	3	0	0	0	0	0	3	1	4.2	2.2	148
686	8.06	992.4	1	102	2831.14	67	2	2	20.1	1	0	0	0	0	0	2	0	5.2	1.6	248
687	11.298	1052.7	2	93	4776.27	51	2	4	48.6	1	0	0	1	0	0	1	1	6.3	1.5	269
688	3.65455	1105.1	1	95	18132.3	72	1	1	29.9	3	0	0	1	1	0	1	1	4	2.2	201
689	3.61167	822.4	1	91	24069.5	67	1	1	30.8	3	0	1	1	1	0	3	1	3.3	1.8	197
690	3.44381	786.7	2	95	3414.73	56	2	2	34.9	3	0	0	1	1	0	1	1	3.2	2.1	226
691	6.08235	641	1	94	6466.95	57	2	1	29.9	2	1	1	0	0	0	3	1	4.4	1.7	235
692	13.8017	683.5	2	92	2577.29	48	1	4	24.6	3	0	0	1	0	0	3	1	4.9	1.2	338
693	1.71556	520.9	2	95	3698.2	50	1	2	28.5	2	0	0	1	1	0	2	1	2.4	2.7	193
694	7.1004	728.5	1	100	3516.98	79	2	2	36.2	3	1	1	1	0	0	2	1	6.1	2.5	291
695	3.76615	715.9	2	91	28386.7	63	1	1	30.8	1	0	0	1	1	0	1	1	3.4	1.3	144
696	8.53808	810.9	1	94	13571	72	2	1	36	1	0	0	1	0	0	1	1	7.9	2.6	281
697	6.5	991.4	1	97	10822.1	66	2	1	33.6	3	1	1	1	0	0	3	1	2.6	1.4	350
698	11.0075	593.4	2	100	2594.44	78	2	2	30.1	1	1	0	1	0	0	2	1	5.1	1.2	259
699	7.93692	1000.3	1	95	14984.7	70	1	1	21.6	2	0	0	0	1	0	777	1	7.7	2.6	268
700	13.5	368.2	2	100	10154.3	70	2	1	29	3	0	0	1	0	0	2	0	4.5	1.4	420
701	4.4795	793.3	2	102	7910.71	48	1	1	37.6	3	0	0	1	0	0	3	1	3.1	2	289
702	2.3219	1158.7	2	90	2061.69	67	2	4	31	1	0	0	1	0	0	2	1	2.3	2.1	212
703	5.56294	440	1	100	2670.63	60	2	2	54.2	1	1	1	1	0	0	4	1	4.9	1.7	193
704	6.90333	677.9	1	97	2414.88	62	1	2	26	1	1	0	1	0	0	1	1	3.8	1.2	218
705	7.48778	753.5	1	96	2372.47	62	2	2	59.1	3	1	1	1	0	0	3	1	6.9	2.7	293
706	3.72667	1029	1	101	14278.3	75	1	1	26.6	3	1	0	1	0	0	2	1	3.9	0.9	86
707	2.91737	1432.4	2	90	21007.6	67	1	1	25.5	1	0	0	1	0	0	3	0	2.3	1.9	241
708	3.3	963	1	103	4632.2	76	2	3	22	1	0	0	1	0	0	2	0	3	1.8	198
709	5.73125	829.8	2	93	4918.85	53	1	4	29.2	1	1	0	1	0	0	1	1	3.5	1.6	262
710	11.2859	549.2	1	94	2444.41	78	2	4	26.6	3	0	777	1	0	0	777	0	5.3	1.7	362
711	6.02609	1308.3	1	93	26078.2	61	2	1	31.7	1	0	0	1	0	0	3	1	4.4	2.3	315
712	4.36615	1069.3	1	101	7770.1	65	2	1	19.3	1	0	0	1	0	0	777	1	4.4	1.3	129
713	4.35864	734.6	1	98	30391.8	56	1	1	29.5	1	0	0	1	0	0	777	1	4.3	2.2	223
714	9.94769	353.1	1	98	2334.49	73	1	1	33.5	3	1	1	1	0	0	1	1	5.3	1.3	244
715	3.44348	835.6	3	91	2492.22	64	1	4	32	3	1	1	1	0	0	4	1	4	2.3	198
716	2.94158	449.4	1	97	3514.78	62	2	2	32.9	3	0	0	1	0	0	3	1	2.7	1.9	207
717	4.65294	685.7	1	92	25493.8	47	2	1	35	3	0	1	0	0	0	2	1	3.5	1.7	226
718	4.23583	508.8	1	98	6340.02	79	2	1	29.8	1	0	1	0	0	0	3	0	4.6	2.4	221
719	6.86933	886.5	2	93	2549.66	60	2	4	25.7	3	0	0	0	0	0	3	1	4.6	1.5	224
720	5.76429	558.7	1	96	3008.06	75	2	2		1	0	1	1	0	0	3	0	4.5	2.1	269
721	9.23684	1061.1	1	92	7527.43	50	2	1	25.6	3	0	0	1	0	0	3	0	6.5	1.9	270
722	12.32	929.7	1	99	32957.4	54	2	1	27.4	3	0	1	0	0	0	3	1	5.2	1.3	308
723	5.64148	560.9	1	101	6861.3	43	1	1	39.9	1	0	0	1	0	0	2	1	6.4	2.7	238
724	3.21538	452	2	101	6017.13	47	2	2	50	2	0	0	1	0	0	4	0	3.8	2.6	220
725	2.07143	636.4	1	91	12836.6	70	2	1	39.7	3	0	0	1	0	0	3	1	2.5	2.1	174
726	3.425	866.3	2	95	5486.16	78	2	1	30.8	1	1	0	0	0	0	1	1	3	2.4	274
727	2.56	1120.6	2	96	8938.1	62	2	1	32.2	1	1	0	1	0	0	2	1	1.6	1.6	256
728	2.0045	727.6	2	95	1858.66	66	1	2	27.8	2	0	0	0	0	0	4	0	1.9	2	211
729	2.67231	656.4	1	103	4762.52	59	2	3	35.4	2	1	0	0	0	0	3	1	1.8	1.3	193
730	2.73097	590.3	1	101	8533.85	69	2	1	32.7	2	0	1	1	0	0	2	1	3.4	3.1	249
731	2.75556	686.7	1	93	5802.77	79	2	1	24.3	3	0	0	0	0	0	1	1	2	1.8	248
732	8.45667	1234.4	1	99	6410.58	62	2	1	29.5	3	1	1	1	0	1	3	1	5.9	1.8	258
733	3.31111	392.7	1	95	6192.4	76	2	1	35.5	3	1	1	1	0	0	2	1	3	2.7	298
734	5.26038	547	1	92	2949.14	69	1	4	23.9	3	1	1	1	0	0	2	1	4.7	2.6	291
735	3.32647	485.4	2	101	5816.83	49	2	2	28.3	1	0	0	0	0	0	3	1	2.9	1.7	195
736	4.01955	526.6	1	99	6183.87	40	2	1	23.5	3	0	0	0	0	0	3	0	3.7	2.2	239
737	5.576	973.1	2	99	2296.44	68	2	2	33.5	1	0	0	1	0	0	2	1	5.1	3	328
738	1.87765	323.3	1	96	1764.68	68	1	2	25.7	3	1	1	1	1	0	2	1	1.9	1.7	168
739	8.48095	1357.3	1	97	6478.9	50	2	1	40.1	3	1	1	0	0	1	2	1	6.5	2.1	274
740	6.85462	414.4	1	95	33246.9	55	2	1	54.5	1	0	0	1	0	0	3	1	6.7	2.6	266
741	4.56923	1274.2	2	99	2789.51	43	2	2	27.7	1	0	0	0	0	0	777	0	6.6	2.6	180
742	12.3667	992.7	1	102	8456.27	44	1	4	42.2	3	0	0	0	1	0	3	1	7	1.5	265
743	25.2389	838.7	1	95	14895.2	70	2	1	39.4	3	1	1	1	0	1	3	1	11.8	1.8	385
744	6.54621	824.4	3	91	5819.72	58	1	1	31.1	3	0	0	0	1	0	2	1	5.6	2.9	339
745	6.31467	702.3	2	93	4198.19	56	2	4	23.7	1	0	0	1	0	0	3	1	7.4	3	256
746	4.37417	660.2	2	98	3948.26	55	2	2	28.9	2	0	0	1	0	0	4	1	8.7	3.6	181
747	4.89529	1055	3	92	7386.82	58	2	3	26.5	1	0	0	1	0	0	1	1	3.8	1.7	219
748	8.98105	825	1	98	37810.4	54	2	1	47.7	1	1	0	1	0	0	3	1	7.2	1.9	237
749	5.11905	1146.2	3	90	2444.42	64	2	2	32.8	1	1	0	1	0	0	1	1	4.3	2.1	250
750	3.8	699.2	2	97	2787.29	74	1	1	27.9	3	1	1	1	0	0	2	1	3.5	1.4	152
751	1.73829	793.2	1	101	3212.82	76	1	1	36.1	1	0	1	0	0	0	3	1	3.9	3.5	156
752	3.17778	645.7	1	93	7537.25	68	2	1	26.5	1	0	1	1	0	0	1	1	4.4	2.7	195
753	3.54875	1025.3	2	91	28837.2	68	1	1	23	3	0	0	0	0	1	2	1	3.4	1.6	167
754	3.152	910	1	103	2570.27	68	2	4	30	3	1	0	1	0	0	4	0	4	2.5	197
755	2.006	692.5	1	95	33246.9	59	2	1	33.7	1	1	0	1	0	0	3	1	3.4	3	177
756	5.91429	1011	2	95	14801.4	76	2	1	25.8	3	0	1	0	1	0	2	0	3.6	1.4	230
757	3.94778	1156.6	1	91	11742.6	79	2	1	21.6	2	1	1	0	0	0	3	1	3.4	1.8	209
758	2.95263	2023.5	2	98	4523.12	42	1	2	56.6	3	1	1	1	0	0	777	1	3	1.9	187
759	2.1356	1411.1	2	90	3994.14	74	2	4	27.7	1	0	0	0	0	0	1	1	1.9	2.5	281
760	7.70214	590.7	1	93	2182.62	75	1	1		3	0	0	1	0	1	3	1	4.1	1.4	263
761	3.13727	682.4	1	98	14592.5	70	1	1	31.3	3	1	0	0	1	1	3	1	3.4	2.2	203
762	2.06316	1074.7	2	99	2637.99	43	1	2	39.4	1	1	0	1	0	0	3	0	2	1.9	196
763	3.47294	1084.4	1	101	11681.1	77	2	1	22.9	1	0	0	0	0	0	3	0	4.1	1.7	144
764	4.63786	1431	1	100	3310.78	64	2	2	36.1	1	0	0	1	0	0	1	0	4.3	2.8	302
765	5.58	841.6	1	98	3546.4	73	2	2	29.3	1	1	0	1	0	0	2	1	2.8	1.4	279
766	6.00833	423	1	100	2791.87	73	1	1	30.8	1	1	1	0	0	0	3	1	3.5	1.2	206
767	0.015286	960.5	1	101	3289.13	78	1	1	37.3	1	0	1	1	0	0	2	1	0.4	43.7	167
768	3.14483	672.7	2	91	7133.23	52	1	1	39	2	1	1	0	1	0	4	1	5.7	2.9	160
769	5.55882	866.4	2	92	6949.79	60	2	1	39.2	3	0	0	1	0	0	3	1	5	1.7	189
770	2.28656	1488	1	100	2753.54	62	2	2	37.9	1	1	0	1	0	0	2	1	2.7	3.2	271
771	12.2304	790.5	1	101	2293.27	69	2	4	45.2	3	1	0	1	1	0	3	1	8.4	2.5	364
772	3.40714	900.1	2	102	3435.77	61	2	3	30.7	1	0	0	1	0	0	2	1	2.7	2.1	265
773	5.28846	1303	2	95	1995.04	62	2	2	49.2	2	1	0	1	0	0	3	1	5.5	3.9	375
774	2.2	1136.1	1	93	2859.17	74	2	4	27.3	1	1	0	1	0	0	1	1	2	1.6	176
775	3.00462	873.6	2	101	2767.16	65	2	2	43.6	1	1	0	1	0	0	777	0	2.1	2.6	372
776	2.76667	601.7	1	97	9558.82	73	2	1	51.8	3	0	1	1	0	0	3	1	3	2.7	249
777	4.26636	667.9	2	101	4744.39	55	2	1	33.3	3	1	0	1	0	0	2	1	3.8	2.2	247
778	5.50938	491	1	92	3195.07	63	2	3	35.2	1	1	1	1	0	0	1	1	4.3	1.6	205
779	5.30333	448.1	2	100	3291.56	52	2	2	37	1	0	0	0	0	0	1	1	3.7	2.1	301
780	8.25217	848.8	2	97	4375.84	45	2	1	35.8	2	0	1	1	0	0	3	1	6.5	2.3	292
781	3.8512	989.7	1	92	31291.5	61	2	1	31	3	0	0	1	0	0	3	1	2.9	2.5	332
782	5.15	736.1	1	101	3743.18	74	1	1	38.8	3	0	0	0	0	0	3	1	7	2.8	206
783	3.27308	572.9	2	90	11441	70	1	1	29.3	1	0	0	0	0	0	3	1	3.7	2.6	230
784	13.596	1029	3	92	8909.62	76	2	1	35.1	3	1	1	1	0	0	2	1	6.6	1	206
785	4.806	974.4	1	92	3856.91	56	2	4		1	0	1	1	0	0	777	1	2.7	1	178
786	4.505	725.8	1	98	4732.31	55	1	1	32	2	0	1	1	0	0	2	1	5.1	2.4	212
787	5.10769	454.3	3	90	2557.93	73	1	4	32.5	1	0	1	1	0	0	4	1	4	1.3	166
788	6.50667	629.7	2	101	6074.59	40	1	1	38.7	1	0	0	0	0	0	3	1	5.6	2.1	244
789	5.71552	724.9	1	101	29109.4	43	2	1	46.9	1	0	0	1	0	0	3	1	6.5	2.9	255
790	4.025	765.5	2	91	16183.3	76	2	1	23.5	3	0	0	1	0	0	3	1	3.5	1.6	184
791	6.12182	931.1	1	92	3581.82	68	2	4	26.3	1	0	0	1	0	0	3	0	3.7	1.1	182
792	6.99158	661.3	1	99	20900.2	63	1	1	29.3	3	0	0	1	0	0	3	0	5.4	1.9	246
793	2.813	1271.2	2	94	21329.2	63	1	1	27.7	3	0	0	1	0	0	3	0	2.9	2	194
794	0.833333	2085.8	1	97	31010.2	63	2	1	27.4	3	0	0	0	0	0	3	1	1.2	1.8	125
795	3.14167	837.2	1	101	28656.6	46	2	1	25.3	3	0	0	0	0	0	4	1	2.9	2.4	260
796	5.04706	658.1	2	100	1707.75	61	2	2	34.4	1	0	0	1	0	0	3	1	3.3	1.7	260
797	5.2	611	1	94	5324.3	47	2	1	26.4	3	0	0	1	0	0	3	1	2.6	1.1	220
798	9.9225	594.6	2	91	11289.9	76	1	1	27.7	3	0	1	1	1	1	3	1	8.1	1.2	147
799	7.00222	1290.7	1	99	1276.4	68	1	2	26.5	3	0	0	1	0	0	2	1	2.3	0.9	274
800	15.0086	1141.1	1	95	7290.54	77	2	1	33.9	1	1	0	0	0	0	2	0	5.1	0.7	206
801	6.72389	543.4	1	93	9119.48	71	1	1	26.7	3	0	0	0	1	0	3	1	4.9	1.8	247
802	1.70897	463.3	2	95	3879.59	48	2	2	42.2	1	0	0	1	0	0	3	1	2.1	2.9	236
803	4.9225	827.1	1	99	30278.7	55	1	1	30.5	2	0	0	1	1	0	2	1	5.5	2	179
804	3.16625	1062.6	1	92	4210.47	43	2	4	24	3	0	0	1	0	0	3	1	1.7	1.6	298
805	4.42	705.4	1	98	26318.2	63	2	1	20.6	1	0	1	0	0	0	3	1	3.9	1.8	204
806	1.26	1158.5	1	100	3767.13	74	2	4	35.3	3	0	0	1	0	0	1	1	1.8	2.4	168
807	2.17778	1098.3	1	97	4244.19	70	2	2	36.3	1	1	1	1	0	0	3	1	2.8	2.7	210
808	16.2392	738.8	1	103	23022.7	61	1	1	41.3	3	1	1	1	0	0	3	1	6.2	2.6	681
809	3.0645	1115.9	2	101	6072.74	42	2	2	47.7	1	0	0	0	0	0	2	1	2.7	2	227
810	8.74667	1654.2	1	98	21195.5	47	2	1	33.5	1	0	0	1	0	0	3	1	4.1	1.5	320
811	10.6154	761.2	2	96	6287.41	54	2	3	37.8	2	1	1	1	0	0	2	1	8	2.6	345
812	5.57176	723.3	1	92	31857.4	64	1	1	26.6	1	0	0	1	0	0	3	1	3.7	1.7	256
813	3.17333	393	2	100	3019.27	53	2	2	30.6	2	0	1	1	1	0	2	1	2	1.5	238
814	3.285	738.8	1	98	4242.91	60	1	1	36.5	3	0	0	1	0	0	2	1	3.6	1.6	146
815	3.61538	590.1	2	103	7211.03	60	2	1	24.6	2	0	0	0	0	0	3	1	4	2.6	235
816	8.8205	1194	1	97	7363.5	56	2	1	25.9	3	0	0	1	0	0	3	1	5.9	2	299
817	4.93476	1255.7	2	100	2728.9	47	2	4		1	0	0	0	0	0	1	1	4.3	2.1	241
818	4.08471	937.3	2	91	28389.4	64	2	1	22.1	3	0	1	1	0	0	3	1	2.8	1.7	248
819	4.215	610.5	2	94	4116.5	73	2	1	29.6	3	0	0	0	1	0	2	1	4.5	3	281
820	4.08211	955.1	2	95	3368.34	56	2	2	30.8	1	0	0	1	0	0	4	1	2.8	1.9	277
821	3.045	690.5	1	93	4639.19	73	2	4	26.8	3	0	0	0	0	0	4	1	3	2	203
822	4.22857	797.6	1	101	31095.5	65	2	1	33.5	1	0	0	1	0	0	3	1	4.8	2.1	185
823	5.27	1671.1	1	97	4899.38	54	2	2	36.4	1	0	0	1	0	0	1	1	3.1	2.3	391
824	10.988	533.8	1	99	33734.8	54	2	1	59.2	1	0	0	1	0	0	1	1	4.1	1.5	402
825	3.91765	831.4	1	95	33815.8	60	1	1	54.1	1	1	0	1	0	0	4	1	4.5	1.7	148
826	2.15455	742.8	1	101	6484.44	51	1	1	32.2	2	0	0	1	0	0	2	1	4.5	3.3	158
827	3.49143	709.5	2	101	3624.63	77	1	2	32.2	3	1	0	1	0	0	2	1	2.6	1.4	188
828	1.68667	978.4	1	97	4583.58	62	2	4	27.2	1	0	0	0	0	0	1	0	2.2	2.1	161
829	4.565	1127.1	1	98	26994	62	1	1	33.7	3	0	0	1	0	0	3	1	3.3	1.8	249
830	6.624	678.5	2	92	21350.7	68	1	1	28	3	0	0	0	1	0	3	1	3.6	1	184
831	5.96917	851.5	2	98	15765.8	78	1	1	35	3	0	1	1	0	0	3	1	2.9	1.2	247
832	3.204	516.7	1	94	5842.05	71	2	1	24.3	2	0	0	1	0	0	4	1	4.5	2.5	178
833	3.75484	951	2	98	7396.95	43	2	3	31.8	2	0	1	1	0	0	2	1	4	3.1	291
834	2.64105	479.4	2	100	1988.76	65	2	2	31.6	3	0	0	1	0	0	4	1	2.6	1.9	193
835	5.29286	744	1	97	5399.53	59	1	2	22.8	2	0	0	0	0	0	3	1	3.9	2.1	285
836	2.7	1408.8	2	94	12448.1	73	2	1	43	1	0	1	1	0	0	3	1	2.7	1.6	160
837	7.35429	531.5	1	101	17355.9	77	2	1	24.2	1	0	0	1	0	0	1	1	4.4	1.4	234
838	3.654	495.2	1	91	4537.45	59	1	2	30.4	1	0	0	1	0	0	3	1	2.9	1.5	189
839	6.66	611	1	100	7247.84	74	2	1	21.2	3	0	0	0	0	0	2	1	3.7	1.1	198
840	3.09091	884.9	2	91	4979.98	53	1	1	26.3	2	0	0	0	0	0	3	1	3.4	2.2	200
841	5.16667	1463.2	1	91	13030.4	73	2	1	36.9	1	0	0	0	0	0	3	1	3.1	1.2	200
842	4.2	680	1	98	2933.04	74	1	3	25.3	1	0	0	0	0	0	3	1	3	1.7	238
843	4.75923	1140.5	2	97	19382.4	49	2	1	50.4	1	0	0	0	0	0	3	0	4.6	2.6	269
844	3.28063	861.4	1	103	12538.5	74	1	1	26.5	1	0	1	1	1	0	3	1	2.9	1.6	181
845	10.5852	1365.5	1	96	3261.44	58	2	2	49.9	1	0	0	1	0	0	1	0	7.4	2.3	329
846	3.36	857.8	1	98	7586.75	57	2	1	40.8	1	0	0	1	0	0	3	1	3.2	2.4	252
847	5.6875	800.1	1	92	3775.95	77	1	1	39.2	3	1	1	1	0	1	2	1	7	2.4	195
848	3.37281	512.3	2	100	3358.61	52	1	2	37.1	2	0	0	1	0	0	3	0	4.3	3.2	251
849	7.05882	464.3	2	93	2132.45	69	2	4	21.8	1	1	0	0	0	0	3	1	4	1.7	300
850	4.2	1312.1	1	95	32702.3	62	2	4	31.8	2	1	0	1	0	0	2	1	4.5	2.7	252
851	4.35857	928.6	1	92	3581.82	62	2	4	26.6	3	0	0	0	0	0	3	1	2.7	1.4	226
852	4.34875	1207.8	1	94	2110.3	65	1	3	26.4	1	1	0	1	0	0	3	0	4.9	2.4	213
853	9.67682	561.7	1	95	4603.95	56	1	2	35.2	1	0	0	1	0	0	3	1	6.1	2.2	349
854	6.15652	1262.3	1	101	5421.89	70	2	1	31.8	3	1	0	1	0	0	1	1	6	2.3	236
855	6.885	815.1	1	95	6526.62	56	2	1	20.7	2	0	0	0	0	0	2	1	5.1	2.2	297
856	2.24889	1074.5	2	99	1847.74	62	1	2	30.9	2	0	0	1	0	0	4	1	2.2	1.8	184
857	4.87333	949.2	3	92	4454.4	72	1	3	33.7	3	1	0	1	0	0	3	0	3.4	1.5	215
858	6.42214	880.6	1	94	7737.19	62	2	1	34.3	1	1	0	1	0	0	3	0	3.7	1.4	243
859	4.28786	1216.9	1	103	3678.18	54	2	3		2	0	0	0	0	0	3	1	2.9	1.4	207
860	6.83333	468.2	2	101	2227.31	67	1	2	24	2	0	0	1	0	0	2	1	4.1	1.5	250
861	3.42474	894.8	1	92	3581.82	67	2	4	23	1	0	1	1	0	0	3	1	2.7	1.9	241
862	3.12	830.7	2	97	2434	60	2	2	40.7	1	1	0	1	0	0	2	0	2.4	1.6	208
863	5.14462	543.5	1	97	42292.4	59	2	1	26.6	3	0	0	1	0	0	3	1	3.8	1.3	176
864	3.335	649.7	2	94	4493.72	66	1	1	26.5	1	0	0	1	0	0	3	1	2.3	1.6	232
865	6.15125	967.9	2	93	1697.7	79	1	2	28.3	3	0	0	1	0	0	777	0	3.7	1.6	266
866	7.23091	1008.9	1	99	10887.6	74	1	1	21.7	3	0	0	1	0	0	3	0	4.1	1.1	194
867	4.10786	1295.5	1	101	10047.2	60	2	1	24.6	2	1	0	0	0	0	3	1	5.4	2.8	213
868	3.03636	622.5	1	101	12293.7	70	1	1	30.8	1	1	0	1	0	0	2	1	4	2.2	167
869	4.94667	933.4	1	99	4343.51	65	1	1	22.9	3	0	0	1	0	1	3	1	3.5	1.5	212
870	2.5981	1645.7	3	92	7375.43	58	1	3	31.7	2	0	0	1	0	0	4	1	3.1	2.1	176
871	0.981842	938.5	2	100	1988.76	63	2	2	38.8	1	0	0	1	0	0	3	1	4.1	3.8	91
872	5.04154	1006.3	2	91	11222.5	72	2	1	26.6	1	0	1	1	0	0	3	1	2.9	1.3	226
873	1.98444	1033.8	2	90	3386.16	75	1	4	33.5	1	1	0	1	0	0	3	1	3.8	1.8	94
874	2.55706	629.3	2	95	13233.8	70	1	1	24.8	1	0	0	1	0	0	3	1	2.1	1.7	207
875	6.26308	928.6	1	92	2654.23	66	1	4	33.3	3	0	0	0	0	0	777	1	4.6	1.3	177
876	5.00571	475.7	1	98	6964.02	56	2	1	27.5	3	0	0	0	0	0	4	1	4.8	2.1	219
877	5.20941	691.3	1	95	14665.2	78	2	4	31.7	1	0	1	1	0	0	1	1	3.6	1.7	246
878	6.96026	792.2	2	99	2278.36	64	2	2	82.1	1	0	0	1	0	0	3	0	8.9	3.9	305
879	2.61852	527.8	3	90	2644.92	54	2	4	26.7	1	1	0	0	0	0	3	1	3.5	2.7	202
880	6.06462	595.5	1	97	17998.7	74	2	1	27.5	1	0	0	1	0	1	2	1	3.6	1.3	219
881	3.6	1054.8	2	93	2198.65	64	2	4	24	1	1	0	1	0	0	3	1	2.7	1.5	200
882	3.67304	649.4	1	95	6540.55	75	2	1	29.4	3	0	1	1	0	0	777	1	4.8	2.3	176
883	7.86	855.1	2	98	27635	58	2	1	27.7	1	0	0	1	0	0	3	1	3	1	262
884	2.86154	967.2	2	96	2481.94	65	2	2	32.5	1	0	0	0	0	0	1	1	1.5	1.3	248
885	5.59929	1039.4	1	97	4629.69	72	1	4	26.8	1	0	0	1	0	0	1	0	3.9	1.4	201
886	6.28333	397.8	2	100	3277.18	56	1	2	40.5	1	0	0	0	1	0	3	1	5.2	2.4	290
887	8.977	639.9	2	92	2459.07	68	2	4	18.9	3	0	1	1	0	0	3	1	4.7	1	191
888	5.15613	799.3	1	91	36570.6	58	1	1	24.1	2	0	0	0	1	0	3	1	5.4	3.1	296
889	4.09895	594.2	1	101	6506.64	77	2	1	36.9	3	1	1	1	0	0	2	1	4.4	1.9	177
890	3.80769	455.6	2	101	18600.5	70	2	1	43	3	1	1	1	0	0	2	1	4.5	2.6	220
891	4.02231	874.8	2	95	1789.81	60	2	2	39.4	2	1	0	1	0	0	2	0	6.3	3.9	249
892	3.6972	995.3	1	98	26318.2	61	2	1	35.2	2	1	1	1	1	0	2	1	3.9	2.5	237
893	8.0925	881	2	100	10154.3	73	2	1	28.7	3	0	0	1	0	0	2	1	3.9	1.2	249
894	5.43636	582.7	2	99	4891.73	46	2	2	34.1	1	0	0	1	1	0	1	1	6	3.3	299
895	6.777	871.3	2	101	33748.3	61	2	1	27.7	1	0	0	0	0	0	1	0	2.7	1	251
896	6.9	715.8	2	93	11292.5	70	2	1	32.6	3	1	1	1	1	1	777	1	4.6	1.2	180
897	6.075	1151.1	2	94	27882.4	65	2	1	33.6	1	0	0	0	0	0	3	1	4.5	1.6	216
898	3.38333	503.3	2	93	10045.2	75	2	1	25.4	1	1	1	1	1	0	1	1	3.5	2.1	203
899	6.30882	1030.8	2	99	2296.44	64	2	2	32.6	1	0	0	1	0	0	3	1	3.9	1.7	275
900	4.91111	1686.8	1	101	5522.21	51	1	1	29.3	1	0	0	1	0	0	4	0	5.2	0.9	85
901	2.41333	846.7	2	103	1455.82	61	2	4	38.8	1	0	1	1	0	1	3	1	4	3	181
902	7.03269	1215.5	1	94	6396.67	61	2	1	27.1	2	0	0	1	0	0	2	1	5.3	2.6	345
903	6.095	638.5	1	101	3864.08	78	1	1		3	1	1	1	0	0	3	1	5.3	1	115
904	11.72	567.4	1	99	32957.4	56	2	1	36.8	3	0	0	1	0	0	3	1	4	1	293
905	4.23682	1168	1	100	3564.57	78	1	4	27.5	3	0	1	1	0	0	2	0	3.9	2.2	239
906	4.15238	870.6	1	100	30175.3	65	1	1	27.5	3	1	0	0	1	0	3	0	4	2.1	218
907	2.01385	899.1	2	99	3438.2	79	2	2	24.9	3	0	0	1	0	0	3	1	1.7	1.3	154
908	6.38	1235.8	1	95	7404.86	75	2	1	37.2	1	0	0	1	0	0	2	1	5.8	1.6	176
909	4.94455	893.5	1	90	2497.61	60	2	4	28.9	1	0	0	1	0	0	2	1	3.7	2.2	294
910	5.52	828.1	1	102	2358.87	67	1	4	24.7	3	0	0	0	0	0	3	1	2.8	1.4	276
911	2.42667	252	2	100	1799.86	72	1	2	29.4	2	1	0	1	0	0	3	1	2.8	2.7	234
912	5.05429	916	1	96	12517.3	77	2	1	31.1	3	0	0	0	0	0	3	1	2.9	1.4	244
913	3.30167	971.9	2	102	8945.95	48	2	1	35.2	1	1	0	1	0	0	3	1	4.2	3.6	283
914	2.755	1575.2	1	97	2414.88	65	1	2	26.2	2	1	0	1	0	0	3	1	2.9	1.2	114
915	4.23185	847.3	2	95	4339.87	43	1	1	32.1	2	0	0	0	1	0	4	1	5.8	2.7	197
916	2.17543	1001.1	3	90	2274.98	70	2	4	27.3	1	1	0	1	0	0	3	1	4.7	3.5	162
917	5.53714	885.9	1	94	12945.3	74	1	1	22.6	3	0	0	0	0	0	3	0	3.4	1.4	228
918	3.83158	761.4	2	102	7409.05	58	2	3	52.6	1	1	0	0	0	0	777	0	5.2	3.8	280
919	3.315	600.3	1	93	5836.46	59	2	4	20.7	1	0	0	0	0	0	3	1	2.6	1.6	204
920	8.35929	847.5	2	93	2211.43	67	2	4	38.2	1	0	0	0	0	0	1	1	4.7	1.4	249
921	7.96091	665.4	2	90	1307.6	61	2	4	26.3	1	1	1	1	0	0	2	1	6.3	2.2	278
922	5.17344	456.1	1	99	7935.27	72	1	1	39.3	3	1	1	1	0	0	4	0	5.5	3.2	301
923	5.92889	898.4	2	93	1310.49	60	1	4	25.8	1	0	1	1	0	0	3	1	4.6	1.8	232
924	3.97143	800.6	2	95	25282.7	58	2	1	27.7	3	0	0	1	1	0	3	0	3	2.1	278
925	6.42	725.8	1	97	3232.49	72	1	2	34.8	1	1	1	1	0	0	2	1	5.1	1.7	214
926	3.13846	894.4	1	98	8440.53	50	2	1	31.1	2	0	0	0	0	0	4	1	4.8	2.6	170
927	7.09333	831.8	1	95	18024	73	2	1	46.4	1	0	0	1	0	0	3	1	5.7	1.8	224
928	4.86286	633.3	1	91	12915.8	71	1	1	24.7	1	0	0	1	0	1	3	1	3.7	1.4	184
929	3.92	912.6	3	91	35483.2	56	2	1	38.4	1	0	0	0	0	0	3	1	5.4	2.7	196
930	5.46684	1048.9	1	94	12868.1	72	2	1	21.6	1	0	0	0	1	0	3	1	4.7	1.9	221
931	3.86375	1088.8	1	103	2448.58	67	2	2	42.6	3	1	1	0	0	0	3	0	3.3	2.4	281
932	4.59429	1062.7	1	95	6839.6	65	2	1	29.1	1	0	0	0	0	0	1	0	3.2	1.4	201
933	8.54438	1157.7	1	93	2678.95	62	2	4	30.9	1	1	0	0	0	0	3	1	4.9	1.6	279
934	2.72	644.4	1	93	2270.22	67	2	4	48	1	1	0	0	0	0	2	1	3.2	2.2	187
935	4.30125	1080.9	1	97	30215.5	49	1	1	29.8	1	0	0	0	0	0	3	0	3.1	1.6	222
936	2.22	847	3	90	1398.96	65	1	2	32.3	3	0	0	0	0	0	3	1	2	2	222
937	3.04545	684.1	2	101	33000.5	53	1	1	34.1	1	1	0	1	0	0	4	1	2.5	1.1	134
938	6.36538	662.2	2	95	5126.25	58	2	1	31.3	1	0	0	1	0	0	4	1	5	2.6	331
939	3.12444	909.4	2	90	2245.78	67	1	4	30.2	1	1	1	1	0	1	2	1	3.7	1.8	152
940	8.35833	779.1	1	91	5783.6	58	1	1	24.9	2	0	0	1	0	0	4	1	6.8	2.4	295
941	9.56714	626.8	2	95	2388.75	70	2	2	22.3	3	0	0	1	0	0	2	1	7.4	1.4	181
942	3.59333	689.9	1	101	16709.9	79	2	1	30	3	0	0	0	0	0	2	1	2.2	1.2	196
943	1.98214	539.5	1	92	2959.39	63	2	3	30.1	1	0	0	1	0	0	1	1	3.7	2.8	150
944	12.2925	740.7	1	102	4716.63	42	2	1	44.1	1	0	0	1	0	0	2	1	7.7	2.8	447
945	3.96786	1137.4	1	99	2043.71	60	2	3	36	3	1	0	1	0	0	3	1	5.5	2.8	202
946	5.38182	599.2	2	96	3146.86	70	2	2	33.6	1	1	1	1	0	0	2	1	4	2.2	296
947	6.48	842.7	3	91	6108.96	73	2	1	35.8	1	0	0	1	0	0	3	1	6.3	2.1	216
948	10.3558	959.7	2	97	3217.17	73	2	2	25.2	1	0	1	1	0	0	777	0	4.3	1.2	289
949	2.87158	1539	1	98	21935.9	40	1	1	28.5	1	0	0	0	0	0	3	0	3.1	1.9	176
950	2.4	883.3	1	100	11289.9	79	1	1	26.5	1	0	1	0	0	0	3	1	3.9	2.6	160
951	4.17882	802	2	90	5461.8	56	2	1	29.4	1	0	0	0	0	0	3	1	3.2	1.7	222
952	4.3	1265.2	1	99	10822.6	70	2	1	22.9	1	0	1	1	0	0	3	1	2	1.2	258
953	6.902	981.2	2	103	21504.5	69	2	1	23.5	3	0	0	1	0	0	3	1	3.4	1	203
954	1.85059	509.4	1	90	32542.1	53	2	1	34.3	1	0	0	0	0	0	3	1	2.6	1.7	121
955	3.9375	745	1	99	3014.74	59	2	2	37.8	2	1	1	1	0	0	1	1	4.5	2.4	210
956	3.21263	1291.5	1	95	11104.8	47	1	3	30.2	2	1	1	1	0	0	4	1	5.6	1.9	109
957	2.48	667.3	1	95	8523.51	69	2	4	29.9	1	0	0	1	0	0	2	1	2.5	2.5	248
958	2.115	913.5	1	97	6893.55	56	1	4	32.4	3	0	1	0	0	0	4	0	2.7	3	235
959	2.98667	1133.4	2	90	1886.4	63	1	4	26.6	1	1	1	1	0	1	3	1	2.8	1.8	192
960	14.4529	376.5	2	98	3513.67	74	2	3	29.5	3	1	0	1	0	1	1	1	7	1.7	351
961	1.02474	250.3	2	103	2051.32	70	1	2		3	0	0	0	0	0	3	1	1.1	1.9	177
962	2.53	415.5	1	101	5930.56	55	2	1	26.2	2	1	0	1	0	0	3	1	3.3	3.3	253
963	3.76	728.2	1	99	3995.29	49	2	2	36.7	3	0	0	0	1	0	3	0	4.8	2.4	188
964	5.46462	628.4	1	98	10675.6	71	2	1	24	1	0	0	0	0	0	3	1	3.2	1.3	222
965	7.46667	950.4	1	94	5272	68	1	1	32.7	3	0	0	1	1	0	3	1	5.6	1.8	240
966	4.824	330.1	1	92	2654.23	65	1	4	29.5	3	0	0	0	0	0	3	1	3.6	1.5	201
967	4.16667	782.8	1	95	33246.9	57	2	1	23	2	0	0	1	0	0	4	1	5	2.7	225
968	5.05143	755.5	1	99	10822.6	79	2	1	24.8	3	0	1	1	1	0	3	1	3.4	1.4	208
969	3.78417	1085.7	2	99	3624.61	44	2	2	36	1	0	0	0	0	0	4	1	3.8	2.4	239
970	9.70357	556.7	1	90	31240.4	52	2	1	21.8	3	0	1	0	0	0	2	0	5.5	1.4	247
971	3.87	847.2	1	92	28841.9	56	1	1	23.7	2	0	0	1	0	0	4	0	3.6	2	215
972	8.04937	520.1	1	99	20304.9	66	1	1	36	3	0	1	1	0	0	3	1	5.3	1.6	243
973	4.34077	849.6	1	90	29407.6	59	1	1	24.5	3	0	0	1	0	0	3	1	5.4	2.6	209
974	2.83333	596.6	1	101	7318.14	49	1	1	23.8	2	0	0	0	0	0	4	0	3.5	2.1	170
975	4.92	780	1	102	26227.6	68	2	1	23.8	3	0	0	0	0	0	2	1	3.4	1.7	246
976	4.28833	507.6	2	102	9234.82	55	2	1	39.7	1	0	0	1	1	0	3	1	3.1	1.8	249
977	10.4618	913.7	2	92	11558.5	74	2	1	21.4	2	0	0	0	1	0	2	1	4.2	1.1	274
978	4.46	689.6	1	101	7347.11	63	1	1	29.9	3	0	0	1	0	0	4	1	4	2	223
979	2.115	1130.7	1	103	4078.21	50	2	4	37	3	1	0	0	0	0	4	1	2.7	3	235
980	1.88	857	2	100	1984.23	62	2	2	22.7	1	0	0	1	0	0	3	0	1.7	1.7	188
981	3.79296	651.5	2	100	3724.69	75	2	1	42.9	1	1	1	1	0	0	1	1	4.9	2.7	209
982	11.97	914.5	2	98	3721.4	50	2	2	30.1	1	1	0	1	0	0	1	1	5.6	1.6	342
983	2.99077	1219.9	2	94	27882.4	68	2	1	25.2	3	0	0	0	0	0	777	1	1.8	1.3	216
984	5.058	638.3	1	90	3508.12	73	1	4	27.8	3	0	1	1	0	0	4	1	3.6	2	281
985	3.25	713.7	1	92	2654.23	64	1	4	22.9	3	0	0	0	0	0	3	1	2.6	2	250
986	2.83227	740.7	1	103	3632.77	52	1	2	30.2	1	0	0	1	0	0	1	0	3.1	2.2	201
987	7.67118	1180	2	97	3949.27	48	1	1	23.5	2	1	0	1	0	0	2	1	6.9	1.7	189
988	4.60231	1047.9	2	90	2138.29	64	2	2	39.3	3	1	0	1	1	0	2	0	3.1	1.3	193
989	2.63	438.7	2	100	2521.07	52	2	4	26.4	1	0	0	0	0	0	1	1	2.8	2.8	263
990	5.96917	1043.8	2	91	26561.5	58	1	1	32.9	1	0	1	1	0	0	3	1	2.9	1.2	247
991	3.56852	889.2	2	96	2481.94	67	2	2	41.8	1	1	0	1	0	0	1	0	4.7	2.7	205
992	6.38609	926.3	2	93	5395.45	54	2	4	25.8	1	0	0	0	0	0	3	1	5.4	2.3	272
993	1.67778	1077.9	1	95	7404.86	76	2	1	34.1	1	0	0	1	0	0	3	1	2	1.8	151
994	4.6704	1227.8	3	90	5953.29	63	2	4	34.1	2	0	0	0	0	0	1	1	4.2	2.5	278
995	6.448	1205.8	1	92	9668.08	42	1	3	36.7	3	1	1	1	0	0	777	1	6.2	2.5	260
996	5.945	1121.2	2	94	4802.98	51	2	1	40.1	2	0	0	0	1	0	777	1	5.8	2.8	287
997	6.48	584.8	1	95	8533.85	63	2	1	32.8	2	1	1	1	0	0	3	1	5.4	1.1	132
998	7.77273	984.7	1	95	3340.71	76	1	1	26.4	3	1	0	1	0	0	3	1	5	1.1	171
999	4.07467	1617.9	2	101	2716.2	75	1	2	23.9	2	0	1	1	0	0	2	1	3.2	1.5	191
1000	5.94813	587.5	1	99	3144.08	51	2	2	31	1	0	0	0	0	0	3	0	3.1	1.6	307
1001	8.94643	692.8	2	101	1439.26	60	1	2	31.3	2	1	0	1	0	0	2	1	7.5	2.8	334
1002	7.605	719	1	92	16936.9	74	1	1	29.8	3	0	0	0	0	0	3	1	3.9	0.8	156
1003	2.33412	644.6	2	99	1414.57	61	1	2	22.3	2	0	0	1	0	0	3	1	3.1	1.7	128
1004	4.93125	909.2	3	91	25433.7	65	1	1	22.6	3	1	0	1	0	0	2	1	4.5	2.4	263
1005	5.77682	654.5	1	91	12868.1	76	2	1	30.1	1	1	1	1	0	0	3	1	7.1	2.2	179
1006	9.67235	731.5	1	94	13246.4	74	1	1	26.4	1	0	1	1	0	0	1	1	6.3	1.7	261
1007	6.89786	612.5	3	91	23261.8	40	1	1	20.9	2	0	0	0	0	0	4	1	3.7	1.4	261
1008	3.34533	798.3	3	91	30316.3	59	1	1	22.5	3	0	0	1	0	0	3	0	2.6	1.5	193
1009	4.12839	939.6	2	102	8173.02	41	2	3	26.3	3	0	0	0	0	0	2	0	5.4	3.1	237
1010	1.38333	541.2	2	99	1216.78	65	1	2	32.4	3	0	0	1	0	0	2	1	1.5	1.8	166
1011	11.7847	727.2	2	101	12267.5	62	2	1	35.9	3	1	1	1	1	0	2	1	5.3	1.7	378
1012	4.2276	1318.9	2	108	14357.2	62	2	1	24	3	0	0	0	0	0	3	1	3.9	2.5	271
1013	2.81037	1028.9	1	116	8528.41	71	1	1	30.3	3	1	0	0	0	0	2	1	2.8	2.7	271
1014	4.005	657.1	2	115	6930.48	57	2	1	37.8	2	0	1	0	0	0	2	1	3.6	2.4	267
1015	6.6	717.1	2	106	11580.1	54	2	1	29.2	3	1	0	1	0	0	3	1	5.5	2.5	300
1016	6.38182	602.6	1	109	2601.66	61	2	4	27.7	2	1	0	0	0	1	2	1	5.4	2.2	260
1017	5.92969	762.5	1	117	9734.2	70	2	1	46.1	1	1	1	1	0	0	2	1	5.5	3.2	345
1018	4.776	1579.1	1	114	12793.5	77	2	1	21.4	1	0	1	1	0	0	2	1	2.4	1	199
1019	9.12947	1050.3	1	106	3749.4	69	1	3	25.9	3	1	1	1	0	0	3	1	5.9	1.9	294
1020	4.07444	518.5	2	112	13209.2	77	1	1	33.4	1	1	0	1	0	0	3	1	3.8	1.8	193
1021	4.85882	1021	1	106	2831.54	67	2	3	23.6	1	0	0	1	0	0	3	1	3.5	1.7	236
1022	8.57952	622.2	1	117	5310.3	64	2	1	19.1	2	0	1	0	0	0	3	1	4.3	2.1	419
1023	5.225	602.3	2	107	2540.92	75	1	3	22.8	3	0	0	0	1	0	2	0	3.5	1.4	209
1024	9.555	588.7	2	111	4895.3	75	2	1	36	3	1	1	1	0	777	3	1	6.5	2	294
1025	9.88235	404.9	2	118	1713.35	62	1	3	52.3	3	1	0	1	1	0	2	1	8	1.7	210
1026	5.6772	712.3	2	112	6924.17	62	1	1	18.1	2	0	0	0	0	0	2	1	5.7	2.5	249
1027	4.48292	955.5	2	108	16445.9	78	1	1	24.1	1	0	0	1	0	0	3	0	5.3	2.4	203
1028	4.38968	920.2	1	105	29344.8	59	1	1	29.9	3	0	0	1	0	0	2	1	5.6	3.1	243
1029	5.90882	628	1	106	4196.86	57	2	1	64.7	3	1	1	1	0	1	2	1	4.1	1.7	245
1030	13.9432	532.4	2	109	5583.16	54	2	1	54.2	3	1	1	1	0	1	2	1	7.4	1.9	358
1031	3.206	696.1	2	114	2465.64	63	1	2	32.2	3	0	0	1	0	0	3	1	3.5	2.5	229
1032	5.58	1185.1	1	114	14483.2	53	2	1	33.5	1	0	0	1	0	0	1	0	3.2	1.6	279
1033	5.89	960.6	1	105	5580.31	65	2	1	41.1	3	0	0	1	0	0	4	1	3.8	1.2	186
1034	2.83429	525.9	2	118	10629.3	77	1	1	34.7	1	0	0	1	0	0	2	0	3.2	2.1	186
1035	5.05043	524.4	2	107	12789	62	2	1	31.5	1	0	0	0	0	0	1	1	3.2	2.3	363
1036	11.1689	705.7	1	106	7027.01	47	2	4	50.9	3	1	1	1	0	0	3	1	8.7	3.7	475
1037	5.04	1168.2	1	107	23567.4	58	2	1	19.3	2	0	0	1	0	0	3	1	4.2	3.3	396
1038	2.76263	670.1	1	114	23201.4	66	1	1	26.6	3	0	0	1	0	0	3	1	2.9	1.9	181
1039	16.1884	537.5	1	116	23881.7	67	1	1	29.9	2	0	0	0	0	1	2	1	9.1	1.9	338
1040	19.1962	1486.6	2	116	6332.26	75	2	1	42.7	1	0	0	1	0	0	3	1	11.5	1.3	217
1041	1.04533	816.2	2	106	4698.1	70	2	2	34.4	1	1	0	1	0	0	3	1	2.8	3	112
1042	21.08	1093.5	1	113	24088.3	53	2	1	26.8	2	0	0	1	0	0	3	1	6.8	1.1	341
1043	9.13846	862.6	1	115	18041.8	66	1	1	37.6	3	1	1	1	0	0	3	1	5.5	1.3	216
1044	3.5	644	1	104	19696.3	66	1	1	26.2	1	0	0	0	0	0	3	0	2	1.4	245
1045	3.61333	633	2	106	4348.49	54	2	2	38.4	1	0	0	1	0	0	3	1	2.8	2.1	271
1046	5.64267	1096.7	1	118	14665.4	57	1	1	28.2	1	1	0	0	0	0	3	1	4.6	1.5	184
1047	6.96	945.5	1	104	21972.9	59	2	1	40.7	1	0	0	0	0	0	3	1	4.8	1.8	261
1048	2.317	999.2	2	116	3193.18	62	2	2	33.1	1	0	0	1	0	0	3	1	2.1	3	331
1049	9.47842	461.5	1	117	9215.39	71	2	1	43	3	1	777	0	0	0	3	1	6.9	1.9	261
1050	7.10125	854.1	1	113	5341.4	79	2	1	36.2	1	0	0	1	0	0	3	1	4.6	1.6	247
1051	6.4625	467.4	1	108	2235.97	66	2	4	29.4	2	0	0	0	0	0	3	1	6.6	2.4	235
1052	4.91667	727.5	2	109	4998.62	66	1	1	22.9	3	0	0	0	0	0	3	1	2.5	1.2	236
1053	2.27727	555.8	1	107	4508.85	67	2	2	31.1	1	0	0	0	0	0	3	0	1.5	2.2	334
1054	2.11484	1282.1	1	106	8919.06	71	1	1	39.3	3	0	0	1	1	0	2	0	4.4	3.1	149
1055	5.08182	670.7	1	114	4121.08	70	2	1	27.4	3	1	0	1	1	1	1	1	5.2	2.2	215
1056	4.45444	554.8	1	112	18577.7	51	2	1	34.7	2	1	0	1	0	0	3	1	3.8	1.8	211
1057	4.46875	966.5	1	109	3102.98	62	2	3	44.9	3	0	0	1	0	0	2	1	3.9	2.4	275
1058	6.73216	798.2	1	117	9734.2	79	2	1	43.1	3	0	0	1	0	0	2	1	6.9	3.7	361
1059	4.7988	838	2	113	18142.2	61	2	1	28.2	1	0	1	1	0	0	3	1	4.3	2.5	279
1060	6.08444	857.6	1	108	5490.6	70	2	4	22.6	1	1	0	1	0	0	1	1	3.7	0.9	148
1061	1.20186	1941.8	2	116	5187.29	56	2	2	51.3	1	0	1	1	0	0	1	1	1.7	4.3	304
1062	5.23692	708.2	1	115	7152.89	61	2	1	43.3	3	0	1	1	0	0	4	1	3.7	1.3	184
1063	4.49474	769.2	2	110	5331.86	58	2	2	33	1	0	0	1	0	0	3	1	3.5	1.9	244
1064	6.31385	813.3	1	108	18915.1	64	1	1	32.2	3	0	1	1	0	0	3	1	3.6	1.3	228
1065	12.35	1361	1	107	2830.05	61	2	3	25.8	1	0	0	1	0	0	3	1	5.7	1.2	260
1066	4.67556	504.8	1	110	5667.79	55	2	1	40	2	0	1	1	1	0	2	1	4.8	2.7	263
1067	6.1288	933.3	1	113	25175.8	53	2	1	33.3	3	0	0	0	0	0	3	1	4.7	2.5	326
1068	5.66526	436.8	2	115	7631.22	73	2	1	31.9	3	0	1	1	0	1	2	1	6.9	1.9	156
1069	8.43733	465.2	2	111	4678.26	60	2	3	41.1	3	1	1	1	0	0	1	1	5.6	1.5	226
1070	4.92478	1113.8	1	106	2351.1	66	1	3	27.9	3	0	0	0	0	0	3	1	4.7	2.3	241
1071	2.72808	777.7	2	116	4985.88	58	1	1	32.9	1	1	1	1	0	1	2	1	4.1	2.6	173
1072	5.50571	618.8	1	115	14960.7	62	2	1	27.6	3	0	0	1	0	0	3	1	4.1	1.4	188
1073	6.0475	724	2	111	22585.3	68	2	1	35.8	3	0	0	1	0	0	3	1	5.9	2	205
1074	5.32	703.9	2	105	3962.85	62	1	1	33.8	3	0	0	0	0	0	4	1	4.6	2.3	266
1075	3.5	623.6	2	113	3729.78	47	2	1	49.6	2	0	0	0	0	0	3	1	5	3	210
1076	2.74722	479.7	2	114	4293.61	52	1	2	35.2	1	0	0	1	0	0	3	1	2.3	1.8	215
1077	3.84	719.9	2	106	15545.6	64	2	1	27	1	0	0	1	0	0	2	1	2.8	2.1	288
1078	5.57111	560.1	2	108	22107.3	59	2	1	31.2	1	0	0	1	0	0	4	1	4.6	1.8	218
1079	3.92437	746.2	1	118	3180.56	69	2	4	29	1	0	0	1	0	1	1	1	4.6	3.2	273
1080	3.59739	759.9	2	115	18100	47	1	1	28.5	1	0	0	1	0	0	777	1	4.2	2.3	197
1081	4.32941	869.9	1	108	15453	66	2	1	34.6	1	0	1	1	0	0	3	1	3.2	1.7	230
1082	4.275	705.2	1	105	4020.5	69	2	4	36.2	1	0	0	1	0	0	3	1	5.7	2.6	195
1083	2.24	640.1	2	109	7943.41	69	2	1	36.9	1	1	1	1	0	0	1	1	2.1	1.8	192
1084	3.50222	539.8	1	108	11226.3	66	2	1	22.6	2	0	0	1	0	0	3	1	3.2	1.8	197
1085	7.19571	949.7	1	111	3325.21	66	2	4	30.5	1	0	0	1	0	0	2	1	2.3	0.7	219
1086	2.84023	526.6	2	114	3757.71	57	2	2	36.8	2	1	1	1	0	0	3	1	5.9	4.3	207
1087	5.05714	811.1	2	105	8821.46	74	1	1	30.6	3	1	0	1	0	1	3	1	4	1.4	177
1088	3.83409	640.5	1	106	5441.16	52	2	3	27.1	1	0	0	0	0	0	4	1	3.5	2.2	241
1089	7.648	1048.7	2	107	16274.7	48	1	1	50.2	1	0	0	1	0	0	1	1	6.4	2	239
1090	2.42261	1341.3	2	109	16902.6	43	2	1	44.2	1	0	0	1	0	0	4	1	2.8	2.3	199
1091	3.77045	953.9	1	104	18727.6	60	1	1	27.3	3	0	0	1	0	0	3	1	3.5	2.2	237
1092	3.64955	711.6	1	113	7848.02	54	2	1	45.2	3	0	1	1	0	0	4	1	3.7	2.2	217
1093	4.844	660.3	2	108	2408.06	60	2	4	33.7	1	1	0	1	0	0	1	1	3.5	2.5	346
1094	3.51	1085.3	1	108	3943.06	55	2	4	33.8	2	0	0	0	0	0	4	1	2.5	2.5	351
1095	6.96571	759.4	1	111	11425	72	1	1	26.6	3	0	0	1	0	1	3	1	4.6	1.4	212
1096	1.89	521.1	2	111	3592.81	66	2	3	29.7	1	0	0	1	0	0	1	1	2.8	2.4	162
1097	6.80727	521.1	1	114	11232.9	62	2	1	37.8	3	1	0	1	0	0	3	1	4.8	2.2	312
1098	3.71538	685.6	1	110	11941.3	76	2	1	35.1	1	1	0	1	0	0	777	1	4.6	2.6	210
1099	4.04421	716.5	1	107	4178.09	47	1	1	27.7	3	0	0	1	0	0	2	1	3.4	1.9	226
1100	6.67	1103.7	1	116	3749.76	64	2	2	29.7	1	1	1	1	0	0	1	1	2.3	0.7	203
1101	14.1333	509.2	1	109	2539.43	65	1	4	24.2	3	0	1	1	0	0	2	1	5.3	0.6	160
1102	5.5	759.8	1	114	12005.7	42	2	1	37.4	1	0	0	1	0	0	2	1	5.5	2.2	220
1103	3.37655	674	2	112	4328.81	72	2	3	37.8	1	0	0	1	0	0	777	1	3.2	2.9	306
1104	16.4156	453.1	1	109	10465.4	77	2	1	22.1	3	0	1	1	0	0	3	1	8.5	1.6	309
1105	6.4935	576.1	1	107	4051.3	62	2	3	36.4	1	0	0	0	0	0	3	1	3.9	2	333
1106	4.44429	704.7	1	110	7183	69	2	1	32	1	0	1	0	0	0	2	1	3.4	1.4	183
1107	3.92667	1162.6	1	107	2830.05	62	2	3	33.5	1	1	0	1	0	0	1	1	3.1	2.1	266
1108	3.7093	826.9	1	108	5604.95	43	1	4	38.5	3	0	0	0	0	0	3	1	5.8	4.3	275
1109	4.39364	678.8	1	112	3490.67	76	2	2	17.2	1	0	0	1	0	0	4	1	2.7	1.1	179
1110	2.54211	1081.9	1	114	18954.8	63	2	1	22.8	3	0	0	0	0	0	3	0	2.3	1.9	210
1111	9.0375	985.9	2	117	2324.87	71	2	4	27.2	1	0	0	0	0	0	3	0	4.5	1.2	241
1112	2.75059	431.8	2	115	28330.7	54	1	1	34.6	1	0	0	1	0	0	3	1	2.8	1.7	167
1113	1.356	779.2	2	115	3827.12	66	1	2	43.1	1	1	0	0	1	0	2	1	1.5	2.5	226
1114	4.91455	671.8	2	107	5870.66	58	1	1	21.1	1	0	0	1	0	0	4	0	3.4	1.1	159
1115	4.66667	928.6	1	110	5622.89	58	2	1	55.7	1	1	0	1	0	0	3	1	5.2	3.9	350
1116	14.7207	806.8	2	114	5259.45	58	2	2	77.5	1	1	0	1	0	0	2	1	7.1	1.5	311
1117	2.84526	294.4	2	116	2454.51	66	1	2	25.4	2	0	1	1	0	0	3	1	3.4	1.9	159
1118	8.43923	627.6	1	109	3121.63	67	2	3	38.4	3	1	1	1	1	0	2	1	5.3	1.3	207
1119	13.6246	761	1	111	3785.17	60	1	3	39.9	3	0	0	1	0	0	3	1	7.2	1.3	246
1120	2.78341	704.1	2	106	2992.26	62	2	3	29.1	3	0	0	0	0	0	2	1	3.6	4.1	317
1121	5.07937	931.7	1	104	15299.8	61	2	1	21.9	3	0	0	0	0	0	3	1	4.3	1.6	189
1122	4.49684	905.5	1	110	4259.56	59	2	3	28.3	3	1	0	0	0	0	3	1	4.8	1.9	178
1123	7.95308	804.5	2	118	2582.55	69	1	4	26.5	3	1	1	1	0	0	3	1	4.9	1.3	211
1124	4.1216	755.9	1	104	5196.45	46	2	1	22.6	2	0	0	0	1	0	3	1	4.6	2.5	224
1125	7.26667	833.9	2	113	18817.5	41	2	1	25.2	2	0	0	0	0	0	777	1	5	1.5	218
1126	17.8757	1082	2	107	11415.1	72	2	1	24.4	2	0	0	1	1	0	3	1	9.7	1.4	258
1127	7.75045	692.7	1	107	20554.5	61	2	1	31.3	1	1	0	1	0	0	3	1	5.9	2.2	289
1128	22.8589	455.7	2	113	10455.8	72	1	1	23.6	1	0	1	0	1	0	2	0	12.2	1.9	356
1129	4.34909	253.9	2	104	16173.8	65	1	1	40.4	3	1	1	1	1	0	3	1	5.2	2.2	184
1130	9.075	750.2	2	113	4242.32	54	2	4	32.3	2	0	1	1	1	0	3	1	5.5	1.4	231
1131	5.125	579.9	1	106	2138.27	79	1	3	30.6	2	1	0	0	0	0	2	0	3.5	1.4	205
1132	6.91333	1460.1	2	113	3922.73	75	1	1	27.8	3	1	0	1	0	0	3	1	3.4	0.6	122
1133	5.47167	911.9	1	109	2767.33	70	1	3	33.6	1	1	0	1	0	0	1	1	4.9	1.8	201
1134	5.36318	1387.5	2	112	4726.34	60	1	4	40.7	1	0	0	1	0	0	3	0	5.7	2.2	207
1135	1.9125	1050.5	1	116	17233	57	2	1	23.8	1	0	0	0	0	0	1	0	2	1.6	153
1136	6.27059	1002	1	115	23091.3	54	1	1	28	1	0	0	0	0	0	2	1	5.2	1.7	205
1137	3.5037	762.2	2	114	4717.05	48	2	1	43	2	0	0	0	0	0	3	1	4.3	2.7	220
1138	7.1135	1102.2	1	112	4333.54	56	2	2	55.6	3	1	0	1	0	0	3	1	4.1	2	347
1139	3.5875	1285.2	2	108	1945.97	76	1	2	30.2	1	1	0	0	0	0	3	1	3.5	1.6	164
1140	6.84438	649.9	2	112	16366.8	77	1	1	31.9	3	1	0	1	0	0	3	0	4.7	1.6	233
1141	4.11864	796.4	2	108	15851.9	71	1	1	38.2	1	1	1	1	0	0	3	1	4.1	2.2	221
1142	3.2	861.3	2	107	17840	79	1	1	25.9	1	0	0	0	0	0	2	0	3.4	1.7	160
1143	7.53214	591.7	1	104	4577.85	68	1	1	35.4	2	0	1	1	0	1	2	1	7.4	2.8	285
1144	5.46929	486.4	2	113	3421.64	67	1	2	31.6	3	0	1	1	0	0	3	0	3.1	1.4	247
1145	10.9688	973.1	1	118	4792.85	47	2	3	34	1	1	0	1	0	0	3	1	7.5	2.4	351
1146	9.34167	744.4	1	113	5784.2	76	2	1	28.2	1	0	1	0	0	1	1	1	5.9	1.8	285
1147	6.78	976.7	2	113	18238.1	60	2	1	38	3	1	0	1	0	0	3	1	4	2	339
1148	6.355	642	2	113	10070.5	75	1	1	29.4	1	1	0	0	0	0	3	1	4.1	1	155
1149	4.74353	686.3	1	107	3791.09	56	2	1	39.1	1	1	0	0	0	0	3	1	5.6	3.4	288
1150	4.97	874	2	112	25655.3	59	1	1	25.8	1	0	777	0	0	0	3	0	7.1	1.7	119
1151	8.613	693.5	2	109	5498.32	78	1	1	26.1	3	1	777	1	0	1	2	1	6.6	2	261
1152	7.01231	906.7	2	113	22591.7	56	1	1	25.8	1	0	0	1	0	0	3	1	4.3	1.3	212
1153	5.238	718.3	2	113	8861.63	76	2	1	24	3	0	0	0	0	0	3	1	2.7	1	194
1154	4.78833	517.9	1	117	3128.06	61	2	4	34.8	3	1	1	1	0	0	3	1	2.6	1.2	221
1155	3.42857	818.1	1	116	3572.9	70	2	1	29.5	1	0	1	1	0	0	2	1	3.2	2.1	225
1156	4.54091	761.1	1	104	22878.2	50	2	1	26.7	3	0	0	0	0	0	4	1	4.5	2.2	222
1157	5.10476	619.7	1	118	1870.58	63	1	2	43.1	3	1	1	1	0	0	2	1	4	2.1	268
1158	6.048	584.1	1	105	12090.8	42	2	1		1	1	1	1	0	0	3	1	4.8	1.5	189
1159	3.98333	715.7	1	114	20573.4	50	2	1	30.9	1	0	0	1	0	0	1	1	3	1.8	239
1160	5.38588	704.1	2	109	24994.8	60	1	1	27.7	1	0	0	0	0	0	3	1	4.2	1.7	218
1161	6.4975	1361.6	1	114	5183.9	69	2	2	36.7	3	0	0	0	0	0	3	0	2.3	0.8	226
1162	3.6822	687.9	2	106	2898.78	52	2	4	41.3	3	1	0	1	0	0	1	1	5.7	5	323
1163	8.67167	1176.9	1	114	3575.73	64	2	2	50.8	3	0	0	1	0	0	3	1	4.3	1.2	242
1164	4.8	654.2	1	117	13234.4	69	2	1	32.7	1	0	0	1	0	0	3	1	3.2	1.5	225
1165	2.17	598.3	1	110	5998.9	71	2	2	36	1	0	1	0	0	0	1	1	2.1	2.1	217
1166	4.1	772.4	1	108	4508.62	61	1	1	25.9	2	0	0	0	0	0	4	1	3.5	1.4	164
1167	5.192	932.3	1	110	3105.53	62	1	3	26.5	3	1	0	1	0	0	3	1	4.4	2	236
1168	9.58636	839.8	2	105	16073.8	69	2	1		2	0	0	1	0	0	3	1	3.7	1.1	285
1169	4.89053	1077.2	1	111	4197.61	76	2	1	31.3	1	0	0	1	0	0	1	1	4.6	1.9	202
1170	9.35	738.6	1	115	24645.9	52	1	4	24.4	3	1	1	1	0	0	3	0	4.4	1.2	255
1171	3.66667	1227.7	1	105	23834.6	45	2	1	27.9	3	0	0	1	0	0	3	1	3.5	2.1	220
1172	3.46067	1201.2	2	115	7205.95	45	2	2	28.6	1	0	0	0	0	0	1	0	2.9	1.5	179
1173	3.97273	1076.9	1	104	19483.6	47	2	1	25.9	3	0	0	0	0	0	3	1	3.8	2.2	230
1174	10.1514	857.2	1	114	21822.5	68	1	1	49.4	3	1	0	0	1	0	3	1	3.8	0.7	187
1175	3.45161	1566.6	1	112	15814.4	42	2	1	26.9	3	0	0	0	0	0	3	1	5	3.1	214
1176	4.14	670.1	1	110	5329.62	44	1	2	33.1	2	0	0	1	0	0	4	1	3.6	2	230
1177	5.90069	903.3	2	113	2812.59	73	2	4	42	3	0	0	1	0	1	1	1	4.6	2.9	372
1178	5.46	959.8	2	105	2780.63	60	2	2	28.1	2	1	1	1	0	0	2	1	3.9	2.2	308
1179	2.94667	1083.5	1	104	3877.85	55	2	2	23.6	3	0	0	1	0	0	3	1	3.4	2.7	234
1180	6.29333	408.4	2	117	2801.4	60	1	4	23	1	0	0	1	0	0	3	0	3.2	0.9	177
1181	4.4569	927.5	2	107	6472.42	58	2	1	43.2	2	1	0	1	0	0	3	1	5.5	2.9	235
1182	6.09	1340.4	1	117	13880	65	2	1	25.3	1	0	0	1	0	0	2	1	5.8	3.2	336
1183	6.01714	1137	2	116	21787.2	55	2	1	50.3	1	1	0	1	0	0	3	1	5.4	2.1	234
1184	1.23968	856.2	2	116	5081.4	54	1	2	31.1	3	0	0	0	0	0	777	1	2.1	3.1	183
1185	5.0175	992.6	2	112	8334.44	69	2	1	30.7	1	0	0	0	0	0	1	1	2.7	1.2	223
1186	4.59395	863.3	2	116	2361.39	62	2	4	42.8	2	1	1	1	0	0	2	1	6.9	3.8	253
1187	10.9286	973.8	2	108	7878.99	67	2	1	34	1	1	1	1	0	0	1	1	6.8	1.4	225
1188	10.0714	867	2	117	3236.94	50	1	2	74.1	1	0	1	1	0	0	4	0	9	2.1	235
1189	8.4	537	2	107	6455.84	53	2	4	22.1	1	0	0	0	0	0	1	1	5.1	1.7	280
1190	5.16667	656.7	1	110	3418.32	76	1	1	28.8	3	1	0	1	0	0	3	1	4	1.2	155
1191	6.42	467.4	2	115	6358.27	56	2	1	31.2	2	0	0	1	0	0	2	1	6.6	3.3	321
1192	3.60458	652.5	1	118	3882.5	73	2	4	26.7	1	1	0	1	0	0	3	1	4.1	2.4	211
1193	1.57241	950.4	2	110	16550.8	60	2	1	63	3	0	1	1	1	0	3	1	1.9	2.9	240
1194	10.1062	923.2	2	114	4576.17	41	2	2	41.3	1	0	0	0	0	0	3	1	5.5	1.6	294
1195	2.53846	647.1	2	106	4574.98	63	1	1	44.5	3	0	0	1	0	0	2	1	4.4	3.9	225
1196	5.11071	895.8	2	116	3706.45	60	2	2	25.8	1	1	0	1	0	0	3	1	4.5	2.8	318
1197	17.29	746.4	2	115	9564.25	66	2	1	50.6	1	0	1	1	0	0	2	1	7.8	1.2	266
1198	3.735	717.1	2	113	11383.7	74	2	1	23.9	1	0	0	0	0	0	3	1	3.3	2.2	249
1199	1.25	611.5	1	118	2162.81	74	1	1	27.7	3	1	0	0	0	0	2	1	2.1	2.1	125
1200	3.76588	525.1	1	115	17737.2	64	1	1	33.1	3	1	777	1	1	1	3	1	3.3	1.7	194
1201	21.525	688.4	1	113	16610.4	67	2	1	37.7	3	1	1	0	0	0	2	1	15	2	287
1202	2.78348	589.2	2	104	18618.5	55	2	1	42	3	0	0	0	0	0	3	1	3.3	2.3	194
1203	3.70286	923.1	2	106	18965.6	60	1	1	24.7	1	0	0	0	0	0	3	1	1.8	0.7	144
1204	3.35571	956.9	1	113	8914.46	65	2	1	33	3	0	0	0	0	0	2	1	2.9	2.1	243
1205	4.075	440.6	2	112	4681.45	58	1	3	26.5	2	0	0	0	0	0	4	1	6.5	2.6	163
1206	3.20286	746.4	2	115	25331.6	61	2	1	32.5	1	0	0	0	0	0	3	1	1.9	1.4	236
1207	4.6687	693.5	1	111	4831.36	68	2	3	38.1	2	0	0	1	0	0	3	1	5.9	2.3	182
1208	3.1824	834.2	1	105	8573.12	76	2	1	33.3	3	0	0	1	0	0	1	1	3.6	2.5	221
1209	6.962	911.7	2	116	2399.52	67	1	2	38.4	3	1	1	1	0	0	2	1	5.9	2	236
1210	2.97947	973.3	2	105	3932.71	63	1	1	34.4	3	0	0	1	0	0	4	1	3.7	1.9	153
1211	4.324	613.6	1	115	18059.4	56	1	1	44.1	2	1	0	1	0	0	3	1	4.7	1.5	138
1212	8.75667	690.5	2	107	5295.28	44	2	3	50.5	1	0	0	0	0	0	1	1	7.4	2.4	284
1213	8.31067	1332.8	1	109	4214.13	52	2	4	28.8	2	1	0	0	0	0	3	1	4.6	1.5	271
1214	8.215	335.2	1	111	15310.4	64	2	1	41.5	1	0	1	1	0	0	2	1	5.3	1.6	248
1215	7.6	718.8	2	116	18890.8	46	1	4	37.3	3	1	0	0	0	0	2	1	6.4	2.4	285
1216	6.2444	802.9	1	109	6171.44	47	2	3	40.9	2	0	0	1	0	0	4	1	6.7	2.5	233
1217	2.64783	635.2	2	107	4686.65	41	2	1	18.6	2	0	0	1	1	0	1	0	2.9	2.3	210
1218	7.2	725.4	1	117	1598.07	64	1	3	50.6	3	1	0	1	0	0	4	1	5	2	288
1219	10.1232	453.3	1	115	22990.2	62	2	1	31.6	2	0	1	1	0	1	2	1	7.6	2.5	333
1220	6.8105	535.5	1	118	1455.93	64	1	3	26.8	2	1	0	1	0	0	3	1	5.3	2	257
1221	13.8889	822.8	1	104	15703.8	61	2	1	41.9	3	0	0	0	0	0	1	0	5	0.9	250
1222	5.3125	969.2	2	109	34279.1	61	1	1	45	2	1	777	1	0	0	2	1	7.5	2.4	170
1223	5.05263	912.3	1	107	15943.9	40	2	4	49.5	2	0	0	1	0	0	3	1	7.5	3.8	256
1224	4.78333	1094.4	1	116	13545.2	46	1	1	35.3	1	1	0	0	0	0	4	0	4.5	2.7	287
1225	3.53294	708.3	2	113	16311.5	76	1	1	27.7	1	0	0	1	0	0	3	1	3.3	1.7	182
1226	6.14727	639.3	2	109	22128.9	51	2	1	49.3	1	0	1	1	0	0	3	1	2.3	1.1	294
1227	4.95652	809.7	1	105	28555	54	2	1	33.9	1	0	0	0	0	0	3	1	3.8	2.3	300
1228	8.4075	859.2	1	109	4636.36	41	2	1	22.4	1	0	0	0	0	0	3	0	5.7	2	295
1229	4.84706	541.6	2	115	16313.3	77	2	1	31.6	1	1	1	1	0	0	3	1	4	1.7	206
1230	11.0906	893	1	104	18727.6	66	1	1		1	0	0	1	0	0	3	0	6.5	1.6	273
1231	5.23889	837.4	1	113	15876.9	73	2	1	22.9	1	0	0	0	0	1	1	1	4.6	1.8	205
1232	5.62545	679.7	2	113	17476.7	62	2	1	30.1	3	0	0	1	0	0	2	1	5.2	2.2	238
1233	5.90625	679.7	2	113	18194.6	47	2	1	48.3	1	0	0	1	0	0	3	0	4.5	1.6	210
1234	6.82182	664.8	2	109	30467.3	58	2	1	43.3	3	1	1	1	0	0	3	1	5.6	2.2	268
1235	6.07467	844.9	1	114	20600.2	44	1	4	30	2	0	0	1	0	0	4	1	3.4	1.5	268
1236	4.53103	723.7	1	115	27780.4	52	2	1	30.2	2	0	0	0	0	0	3	1	4.5	2.9	292
1237	4.0725	849.9	2	105	5327.66	58	1	2	31	3	0	0	0	0	0	3	0	1.8	0.8	181
1238	3.37269	845.4	1	113	5027.17	77	2	1	28.8	1	0	0	1	1	0	1	1	3.7	2.6	237
1239	2.60455	1309.1	1	108	2046.57	67	2	4	29.1	1	1	0	1	0	0	3	1	3	2.2	191
1240	3.39217	958.7	1	111	5062.83	54	1	4	30.8	1	1	1	1	0	0	2	0	4.7	2.3	166
1241	2.88105	755.2	2	109	20419.9	61	2	1	21.7	1	0	0	0	0	0	3	0	3.4	1.9	161
1242	2.9	947.3	1	108	3445.58	68	2	4		1	0	0	0	0	0	3	0	3	1.8	174
1243	5.07	872.5	2	108	20868.1	64	2	1	50.2	1	1	1	1	0	0	3	1	3.9	1.5	195
1244	7.198	598.7	2	112	6731.82	71	2	2	49.5	1	1	1	1	0	0	1	1	6.1	2	236
1245	2.62	986	1	112	20980.8	53	1	1	25.5	2	0	0	0	0	0	3	1	3.1	3.1	262
1246	3.49526	708.3	1	115	12340.1	70	2	1	26.3	1	1	0	0	0	0	3	1	2.9	1.9	229
1247	26.35	889.7	2	112	4335.88	46	2	1	30.8	2	0	0	1	0	0	1	1	15.5	2.1	357
1248	1.06458	680.5	2	116	24081.3	68	1	1	26.2	1	0	0	0	0	1	2	1	3.5	4.8	146
1249	3.03167	597.5	1	118	2018.97	67	1	2	30.9	3	0	0	1	0	0	2	1	3.4	2.4	214
1250	5.8424	748.9	1	107	2433.72	61	2	3	49.4	1	0	0	0	0	0	2	1	6.7	2.5	218
1251	3.975	688.6	1	113	22924.2	55	1	1	34.2	2	0	0	1	0	0	4	1	4	1.6	159
1252	6.24	859.3	1	114	16925.4	48	1	1	24.9	3	0	0	1	0	0	4	1	3.6	1.2	208
1253	4.4265	958.2	2	112	14378.5	71	2	1	29.8	3	0	0	1	0	1	3	1	3.9	2	227
1254	8.01667	1374	2	113	18341.4	48	2	1	19.9	1	0	0	0	0	0	3	0	3.9	1.8	370
1255	5.13627	622.4	1	109	5219.42	68	2	1	22.2	2	1	1	1	0	0	2	1	6.5	5.1	403
1256	3.42333	697.1	1	104	14586.6	52	1	1	26.1	1	0	0	0	0	0	2	0	2.6	1.8	237
1257	2.16857	662.3	2	112	6410.71	54	2	2	31.9	3	0	0	0	0	0	1	1	1.8	2.1	253
1258	4.78304	933.1	1	106	3749.4	64	1	3	34.5	3	1	0	0	0	0	3	1	5.7	2.3	193
1259	3.52654	1297.6	2	117	1840.61	74	2	4	36.9	1	1	0	1	0	0	3	1	5.3	2.6	173
1260	3.525	806.8	1	111	5518.21	42	2	3	33.1	3	1	0	1	0	0	4	1	4.2	2.8	235
1261	3.2725	1466.4	1	105	4705.4	55	2	1	18.4	2	0	0	1	0	0	4	1	4.2	2.4	187
1262	6.222	590.1	2	112	22341	60	2	1	23.1	1	0	0	0	0	0	3	1	5.1	2	244
1263	1.4696	861	2	115	28825.5	52	2	1	22.1	1	0	0	1	0	0	4	1	2.2	2.5	167
1264	3.76	686.1	2	116	6190.4	71	2	1	37.9	3	0	1	1	0	0	2	1	5	2.5	188
1265	1.88541	1045.9	1	110	5219.97	58	2	2	23.4	3	1	1	1	0	0	3	1	3.2	3.7	218
1266	5.2381	821	1	105	24561.2	65	1	1	34.1	3	1	0	1	1	0	4	1	4	2.1	275
1267	4.80857	948.4	2	113	13864	70	1	1	26.6	1	0	0	1	0	1	3	1	4.4	1.4	153
1268	2.65	897.1	1	113	18382.7	67	2	1	31	1	1	0	1	0	0	3	1	2	1.6	212
1269	7.70708	925.7	2	106	11474.3	72	2	1	28.9	1	0	0	1	0	0	2	1	5.3	2.4	349
1270	3.44036	826.4	2	114	16160.2	50	1	1	31.7	2	0	0	1	0	0	4	1	5.7	2.8	169
1271	3.43652	948.5	1	113	6616.74	69	2	1	39.4	1	0	0	1	0	0	3	1	3.8	2.3	208
1272	3.07067	726.1	1	105	13206	70	2	1	28.1	3	0	0	0	0	0	3	1	4.9	3	188
1273	3.17032	498.8	2	111	26871.1	57	2	1	31	1	0	0	1	0	0	4	0	5.4	3.1	182
1274	4.57658	1100.3	2	116	4085.46	67	2	2	39.7	2	1	0	1	0	1	3	1	5.1	3.8	341
1275	3.45333	944.3	2	108	6536.54	40	2	2	25.1	1	0	0	0	0	0	3	0	1.6	1.2	259
1276	4.94643	669.4	2	113	9200.64	72	2	1	38.4	1	1	0	1	0	0	1	1	5	2.8	277
1277	3.77867	747.3	1	113	7833.6	73	2	1	31.2	1	1	0	1	0	0	1	1	2.6	1.5	218
1278	6.41842	566	2	115	9247.75	66	2	1	31.7	1	1	1	1	1	0	1	1	4.5	1.9	271
1279	4.95	855.8	1	109	2202.95	70	1	3	42.5	3	0	0	0	0	0	2	1	7.5	2.5	165
1280	5.95	659.7	1	118	4544.77	61	2	1	21.1	1	0	0	0	0	0	3	1	3.5	1.8	306
1281	5.41536	940.5	2	113	12936.6	76	1	1	23.3	1	0	0	1	0	0	3	0	5.9	2.8	257
1282	9.18357	997.5	1	110	19254.5	68	2	1	27	1	0	0	1	0	0	3	1	4.3	1.4	299
1283	3.32056	1331.9	1	109	7574.55	49	1	3	41.8	1	0	1	0	0	0	3	0	4.3	1.8	139
1284	4.22478	519.2	1	105	19052.3	63	2	1	30.5	1	0	1	1	0	0	777	1	4.1	2.3	237
1285	3.85235	681.2	2	111	16718.1	72	1	1	31.8	3	0	0	1	0	0	3	1	3.7	1.7	177
1286	7.70571	815.2	1	107	23596.4	50	2	1	29	3	0	1	1	0	0	4	1	2.9	0.7	186
1287	6.88071	701.4	2	108	22217.5	69	2	1	32.2	1	0	0	1	0	0	3	1	5.7	2.8	338
1288	5.5513	658.3	2	115	16313.3	75	2	1	38.8	1	0	0	1	0	0	1	1	4.8	2.3	266
1289	2.66737	1118.4	2	106	21562.5	65	1	1	23.7	1	0	0	0	0	0	3	1	2.8	1.9	181
1290	7.6	585.8	2	116	4721.3	45	1	1	44.1	1	0	0	0	0	0	3	1	6.4	2.4	285
1291	2.75	628.7	2	112	22378.9	62	2	1	31.8	1	0	0	1	0	0	3	1	2.5	2	220
1292	3.47368	847.9	1	112	6556.06	76	2	1	35.1	3	1	0	1	0	0	3	1	4	1.9	165
1293	1.28	779.4	1	115	4862.94	77	2	2	23.7	3	1	0	1	0	0	3	1	1.6	2.4	192
1294	2.9	1176.3	2	113	11383.7	72	2	1	31.7	3	1	0	1	0	0	2	1	2.9	1.8	180
1295	4.04	814.1	1	104	10157.4	70	2	1	27.1	3	0	0	0	0	0	3	0	3	1.5	202
1296	7.81714	473	1	113	6501.64	47	1	1	38.1	3	0	1	1	1	0	4	1	3.8	2.1	432
1297	2.56957	905.6	1	118	2909.81	67	2	4	40.5	1	1	0	1	0	0	1	1	3	2.3	197
1298	5.09211	744	2	109	16893	42	2	1	41.4	1	0	0	0	0	0	3	1	4.5	1.9	215
1299	3.03353	745	2	106	16283.3	48	1	1	45.5	1	0	0	0	0	0	3	1	2.7	1.7	191
1300	2.93625	614.9	1	111	2730.61	64	1	3	28.6	3	0	0	0	0	0	3	1	2.9	2.4	243
1301	5.2	871	1	105	19981.6	60	2	1	30.2	1	0	0	0	0	0	3	1	2.5	1.5	312
1302	12.2788	762.9	1	105	9627.07	70	2	1	24.9	3	0	0	0	0	0	3	1	4.7	0.8	209
1303	4.10125	876.8	1	117	3219.59	65	2	4	21.2	1	0	0	1	0	0	3	1	3.4	1.6	193
1304	3.4484	1090.3	2	115	5079.32	68	1	4	25.4	1	0	0	1	0	0	2	1	3.7	2.5	233
1305	7.12917	678.7	1	113	6020.61	56	2	1	27	2	0	0	1	1	0	4	1	5.9	2.4	290
1306	8.20182	932.4	2	116	3534.91	70	1	1	32.7	1	0	0	1	0	1	3	1	5.2	2.2	347
1307	1.8675	1178.3	2	112	5585.97	69	2	2	27.1	1	0	0	1	0	0	3	1	1.8	1.6	166
1308	15.345	969	1	114	5446.41	55	1	2	23.5	2	0	1	1	0	0	3	0	9.3	1.6	264
1309	4.62857	664.8	2	111	14763.4	72	2	1	25.9	3	0	0	1	1	0	3	0	6	2.8	216
1310	4.84444	880.9	2	118	2732.46	50	2	3	22.8	1	0	0	0	0	0	3	1	4	1.8	218
1311	5.05154	798.1	2	104	8606.76	73	2	1	26.1	3	0	0	0	0	0	3	1	3.3	1.3	199
1312	10.7789	493.3	2	113	14125.2	69	2	1	33.5	1	0	0	1	0	0	1	1	6.4	1.9	320
1313	5.90111	612	1	113	28377.3	61	1	1	26.5	1	0	0	0	0	0	1	0	4.7	1.8	226
1314	10.8318	555.3	1	106	14834.9	70	2	1	21.5	1	0	0	0	0	0	2	1	6.2	1.7	297
1315	7.55737	764.2	2	106	5281.61	44	2	2	45.3	1	0	0	0	0	0	3	1	8.3	3.8	346
1316	5.65793	1085	2	118	2414.89	69	2	3	30.3	1	0	0	0	0	0	3	0	5.6	2.9	293
1317	8.43208	847.4	2	117	1852.9	60	2	2	58.7	3	1	1	1	0	0	3	1	5.9	2.4	343
1318	7.86667	648.7	1	113	7541.22	42	2	1	44.9	1	0	0	0	1	0	3	0	3.2	1.2	295
1319	1.72741	790.1	2	106	15494.2	60	2	1	28.2	1	0	0	0	0	0	3	0	2.2	2.7	212
1320	4.65385	747.6	2	115	24332.2	64	1	1	28.6	3	0	1	0	0	0	3	1	5	1.3	121
1321	4.96714	558.1	1	104	1710.05	68	1	2	31.5	3	0	1	1	0	0	3	1	6.1	2.8	228
1322	3.6381	1013.6	1	110	23216.9	66	1	1	31.1	1	0	0	1	0	0	1	1	4	2.1	191
1323	4.08952	714.2	2	104	19630.8	50	2	1	30.9	3	1	0	0	0	0	777	1	3.8	2.1	226
1324	2.85909	1058.4	1	109	4705.5	56	1	3	31.3	3	0	0	1	0	0	3	1	3.4	2.2	185
1325	3.39	626.1	2	105	10648.3	74	2	1	28.7	1	0	0	1	0	0	3	1	2.7	1.8	226
1326	5.12	592.4	2	107	15698.5	75	2	1	32.7	1	0	777	1	0	0	1	1	3.2	1.5	240
1327	2.32	1318.5	1	105	20065.7	69	2	1	23.6	1	0	0	0	0	0	3	1	1.8	1.8	232
1328	7.81067	977.3	2	112	14520.2	73	2	1	25.3	1	0	0	1	0	0	3	1	5.8	1.5	202
1329	4.02941	484.3	1	111	5827.5	69	2	1	34.5	1	0	0	0	0	0	3	1	5	3.4	274
1330	5.23714	848.7	2	106	11381.3	55	1	1	32.2	1	0	0	1	0	0	3	1	3.9	1.4	188
1331	4.2575	1448.7	2	116	5900.69	55	1	2	23.2	2	0	0	1	0	1	3	1	2.6	1.6	262
1332	11.9757	602.1	1	112	7994.97	72	2	1	46.1	3	0	1	1	0	0	3	1	8.3	1.4	202
1333	9.68	1048.5	2	109	15115.3	75	1	1	18.5	1	0	0	0	0	0	3	0	5.5	1	176
1334	3.94143	1013.8	1	105	13806.2	74	2	1	21.3	3	0	1	0	0	0	3	1	3.1	1.4	178
1335	18.1385	570.1	2	111	4278.69	57	2	1		2	0	0	1	0	1	3	1	9	1.3	262
1336	9.82154	1105.8	1	110	22512.9	50	1	1	32.2	1	0	0	1	0	0	4	1	4.2	1.3	304
1337	6.575	846.2	1	111	26938.9	53	2	1	35.6	1	0	0	0	0	0	3	0	4	1.6	263
1338	2.92308	588.2	1	110	4980.6	50	1	2	22.9	2	0	0	0	0	0	2	0	1.9	1.3	200
1339	4.19765	994.3	2	116	4554.61	76	2	2	37.4	1	0	1	1	0	0	1	1	3.2	1.7	223
1340	1.67294	804.5	1	105	23320.8	65	1	1	22.7	3	0	0	0	0	0	3	1	1.8	1.7	158
1341	32.5629	774.4	1	118	2023.69	66	1	4	26.9	3	0	0	1	0	1	1	1	13.1	0.7	174
1342	6.46667	1083.9	2	107	8666.29	65	2	1	28.1	1	1	0	1	0	0	1	1	4	1.8	291
1343	3.26452	567.1	1	110	13654.9	67	2	1	31.1	3	1	1	1	0	0	2	1	4.6	3.1	220
1344	9.22381	704.4	1	109	3219.87	66	2	3	26.7	1	1	0	1	0	0	1	0	6.5	2.1	298
1345	4.86	904.1	1	105	19769.1	65	2	1	20.3	3	0	0	0	0	0	3	1	2.7	1.2	216
1346	4.26261	1253.8	1	105	10198	78	2	1	31.4	3	0	0	1	0	0	3	1	4.3	2.3	228
1347	2.20833	876.3	1	116	2958.02	71	1	1	33.2	3	1	1	1	0	0	2	1	2.5	2.4	212
1348	2.10737	999.1	2	117	4839.52	47	2	2	31.2	1	0	0	0	0	0	3	1	2.2	1.9	182
1349	6.16636	1175.9	1	111	2864.78	65	2	3	26.8	3	0	0	0	0	0	3	1	5.1	2.2	266
1350	9.79	335.2	2	115	8052.07	43	1	2	31.9	3	0	0	0	0	0	4	1	5.5	2	356
1351	4.3056	857.6	1	117	1746.76	69	2	3	39.5	2	0	0	1	0	0	4	1	4.6	2.5	234
1352	3.4875	720	1	118	6020.54	44	2	3	27.3	1	0	0	0	0	0	777	1	4.5	2.8	217
1353	4.6219	511.1	1	108	3990.2	51	1	4	41.7	2	0	0	0	0	1	2	1	4.6	2.1	211
1354	8.10789	657.6	1	107	4461.29	54	2	3	38.9	1	0	0	0	0	0	1	1	6.5	1.9	237
1355	3.645	490.7	1	117	2382.54	60	1	4	27.5	3	0	0	0	0	0	3	1	3	2	243
1356	5.15385	985.5	1	106	2784.99	78	2	4	35.2	1	0	0	1	0	0	777	1	5	2.6	268
1357	5.23194	1097.3	1	114	11325.6	46	2	1	38	3	1	0	1	0	0	3	1	4.9	3.1	331
1358	3.136	532.4	2	116	4554.61	79	2	2	26.6	1	1	1	1	0	0	2	1	4.9	3	192
1359	3.94105	725.2	2	112	17845	69	2	1	33.4	1	0	0	0	0	0	3	1	3.9	1.9	192
1360	4.34571	1001.6	1	112	11596.4	71	2	1	29.3	1	0	1	0	0	0	3	1	5.2	2.8	234
1361	4.18	913	2	114	17166.3	61	2	1	31.5	1	0	0	1	0	0	4	1	3.3	1.8	228
1362	6.58778	805.5	1	106	4362.54	67	2	3	21.2	1	0	0	0	0	0	3	1	4.9	1.8	242
1363	5.39467	715.3	1	110	14159	69	2	1	21.6	3	0	1	1	0	0	2	0	2.8	1.5	289
1364	5.60609	622.3	2	113	5503.27	55	1	1	31.7	3	1	1	1	0	0	2	1	4.2	2.3	307
1365	3.72522	679.8	1	114	15174.8	66	2	1	28.4	1	0	0	0	0	0	3	1	3.6	2.3	238
1366	2.46667	521.6	2	117	3012.32	77	2	2	38.9	1	1	1	1	0	0	1	1	3.7	2.7	180
1367	4.83824	710.8	2	115	6255.36	57	2	2	29.3	3	0	0	1	0	0	2	1	3.5	1.7	235
1368	3.27286	718.9	1	118	2585.14	71	1	3	29.4	3	0	0	1	0	0	4	0	2.9	1.4	158
1369	3.86053	827.4	1	105	24561.2	69	1	1	33.7	3	1	1	1	0	1	3	1	4.5	1.9	163
1370	3.37333	556.8	2	106	17609.3	50	2	1	20.5	1	0	0	0	0	0	3	1	2.3	1.5	220
1371	2.39	713.2	1	112	10538.2	65	2	1	33.7	1	0	0	0	0	0	3	1	1.9	1.9	239
1372	2.72059	844.2	2	106	17579.6	60	1	1	27.1	1	0	0	0	0	0	3	1	2.5	1.7	185
1373	3.68053	796.4	2	105	10946.3	70	2	1	24.1	1	0	1	0	0	0	3	1	3.7	1.9	189
1374	4.26667	809.6	2	105	23168.1	51	1	1	27.4	1	0	0	0	0	0	3	1	3.2	1.5	200
1375	5.75	749.4	2	116	5187.29	58	2	2	51.1	1	0	0	1	0	0	1	1	3.5	2.1	345
1376	4.78944	535.6	2	113	22324.2	60	1	1	31.7	3	1	0	1	0	0	4	1	3.7	1.8	233
1377	9.08182	1102.7	2	113	16225.3	68	2	1	27.3	1	0	0	1	0	0	3	1	6	2.2	333
1378	4.10667	960.9	1	106	9203.68	76	2	1	27.7	1	1	0	1	1	0	3	1	3.5	3	352
1379	2.3632	526.7	1	118	3245.77	63	2	4	25.8	2	0	0	1	0	0	4	1	2.8	2.5	211
1380	5.51	677.7	2	104	9780.85	79	1	1	24.8	1	0	1	1	0	0	3	1	3.8	1.4	203
1381	31.31	714.5	2	113	14125.2	63	2	1	35.2	2	1	0	0	0	1	3	1	10.1	0.6	186
1382	3.87909	721.8	1	111	26696	51	2	1	41.8	2	0	1	0	0	0	4	1	3.4	2.2	251
1383	4.455	860.6	1	114	10032.6	74	2	1	17.2	3	0	0	1	0	0	3	1	2.7	1.6	264
1384	6.312	625.3	2	106	2741.93	60	1	4	36.8	1	0	0	1	0	0	2	0	4.8	2	263
1385	6.816	971.9	1	107	3714	52	1	1	38.4	3	0	0	1	0	0	4	1	3.6	1.5	284
1386	11.1848	1201.2	2	115	14777.9	42	2	1	38.5	2	0	0	1	0	0	2	1	8.2	2.5	341
1387	3.28795	710.6	1	114	3738.96	73	2	2	36.9	1	1	0	1	0	0	2	1	3.7	4.4	391
1388	2.5384	899.3	1	105	5419.66	43	1	2	26.5	3	0	0	0	0	0	3	0	1.9	2.5	334
1389	2.65435	567.1	1	107	2595.18	74	1	3	30.1	3	0	1	1	0	0	2	1	3.7	2.3	165
1390	5.03455	768.8	1	118	1764.87	63	2	4	34.8	1	0	0	1	0	0	2	1	3.9	2.2	284
1391	6.5	1000.2	1	111	14293.1	64	2	1	25.6	2	0	0	1	0	0	777	1	6.5	1.8	180
1392	9.73714	517.5	1	114	3093.54	63	2	2	33.1	1	1	1	1	0	0	1	1	4.8	1.4	284
1393	5.23368	573.9	1	113	3302.96	75	1	1	23.7	3	0	0	1	0	1	1	1	4.4	1.9	226
1394	7.94313	953.5	1	117	14880.8	50	1	1	29.8	3	0	0	0	0	0	3	1	7.1	3.2	358
1395	10.2925	841.5	1	114	5485.32	53	2	2	38.8	2	0	0	1	0	0	4	1	4.6	1.6	358
1396	3.33937	822.6	1	105	14532.3	63	2	1	29.5	2	1	0	1	0	0	3	1	3.9	3.2	274
1397	8.01391	659.7	1	113	24179.4	41	1	1	28.5	2	0	0	0	0	0	4	1	7.2	2.3	256
1398	5.68875	829.6	1	110	12624.2	78	2	1	26.3	1	0	0	1	0	0	3	1	3.7	1.6	246
1399	8	635.9	1	112	2109.26	68	1	2	41	3	1	1	1	0	1	2	1	6	1.8	240
1400	2.92308	858.8	2	117	12416.1	69	2	1	20.8	3	0	0	0	0	0	3	1	3.8	2.6	200
1401	12.2925	1004.8	1	105	20957.5	61	2	1	33.4	3	0	0	1	0	0	3	1	6.6	1.6	298
1402	3.798	1131.5	1	112	2202.85	61	1	2	23.3	3	0	0	1	1	0	2	1	5.4	3	211
1403	4.06313	638.6	1	109	27481.1	51	2	1	37.4	2	0	0	1	0	0	3	1	3.3	1.6	197
1404	14.8024	759.6	2	105	7695.13	70	1	1	26.7	1	0	0	1	0	0	3	1	10.8	1.7	233
1405	17.4781	389.4	1	104	15299.8	66	2	1	29.3	3	0	0	1	1	0	3	1	8.5	1.6	329
1406	4.27636	844.3	1	107	23596.4	54	2	1	26.2	1	0	1	1	0	0	3	0	4.2	2.2	224
1407	6.95217	1009.9	2	110	12101.7	46	1	1	24.2	1	0	0	0	0	0	3	0	8.2	2.3	195
1408	3.58885	677.8	2	109	11851.4	73	2	1	36.8	1	0	1	0	0	0	3	1	4.3	2.6	217
1409	2.26607	559	1	117	11062.1	79	1	1	28.2	1	1	1	1	0	1	777	1	4.5	2.8	141
1410	3.98069	712.2	2	116	3706.45	66	2	2	28	3	1	0	1	0	1	1	0	3.7	2.9	312
1411	4.38375	820.9	1	113	31105.7	57	2	1	39.5	1	1	0	1	0	0	1	1	4.2	1.6	167
1412	3.98667	843.7	2	115	22864.2	52	1	1	32.9	1	1	0	1	0	0	3	1	4.6	2.4	208
1413	5.17647	625.7	2	106	15494.2	66	2	1	33.9	1	0	1	1	0	0	3	0	4.4	1.7	200
1414	2.76	1265	2	106	13927.3	65	2	1	31.1	1	0	0	0	0	0	3	1	2.3	2.1	252
1415	5.03625	852.7	1	116	15887.3	47	2	1	36.1	1	0	0	1	0	0	3	1	3.4	1.6	237
1416	1.29316	1289.5	2	112	14589.1	70	2	1	26.8	1	0	0	0	0	0	2	0	2.7	1.9	91
1417	5.29273	1102.9	1	110	3222.74	63	1	3	29.7	1	0	0	1	0	0	3	1	4.1	1.1	142
1418	3.5856	645	2	113	16510	70	1	1	27.7	3	0	1	1	0	0	2	1	3.6	2.5	249
1419	1.32857	1027.8	2	104	11305.7	64	2	1	51.6	3	0	0	1	0	0	3	0	1.5	1.4	124
1420	3.73846	704.4	2	113	20483.4	45	1	1	33.1	1	0	0	0	0	0	3	1	2.7	1.3	180
1421	4.4	785.1	1	105	15656.4	66	2	1	38.6	3	0	1	1	0	0	4	1	3.3	2.1	280
1422	3.58857	1344.7	1	117	2706.8	64	2	2	23.6	2	0	1	1	0	0	2	1	4.8	2.1	157
1423	7.93778	870.3	1	115	5639.18	61	2	1	23.7	2	1	1	0	0	0	3	1	7.6	2.7	282
1424	8.525	714.7	2	109	5725.05	74	2	1	21.6	1	0	1	1	0	0	3	0	3.3	1.2	310
1425	9.16462	954	2	112	3985.29	70	1	1	41.6	1	1	1	1	0	1	3	1	7.4	1.3	161
1426	10.908	657.6	2	107	24610.9	41	1	1	36.8	2	0	0	1	0	0	3	1	9	2.5	303
1427	4.06692	1043.1	1	110	18558.9	49	2	1	23.2	3	0	0	0	0	0	3	1	3.4	2.6	311
1428	4.07	361.3	2	108	21727.9	58	1	1	24.4	1	0	0	0	0	0	3	1	3.7	1.7	187
1429	5.37	469.6	2	114	3835.89	76	2	2	27.3	2	1	1	1	0	0	3	1	5.7	1.9	179
1430	7.17533	1296	2	115	7100.33	66	1	1	31.7	3	1	0	1	0	0	2	1	4.7	1.5	229
1431	7.63	800.1	1	113	13607.3	72	1	1	19.8	2	0	0	0	1	1	3	1	5.6	1.6	218
1432	2.67647	457.1	1	112	17965.1	66	2	1	25.6	1	0	0	1	0	0	3	1	2.6	1.7	175
1433	4.725	974.3	2	105	2948.67	61	2	2	30.7	1	1	1	1	0	0	3	1	3.6	1.6	210
1434	7.04375	616.7	1	113	18506.9	79	2	1	27.4	1	0	0	0	0	0	3	1	4.6	1.6	245
1435	1.62441	717.2	1	115	22927.6	44	2	1	27.9	2	0	1	1	0	0	4	1	2.1	3.4	263
1436	7.64632	893.7	2	115	4814.02	71	2	4	31.7	1	1	0	1	0	0	3	1	6.4	1.9	227
1437	5.32632	926.1	1	112	4132.94	79	2	2	28.1	1	0	0	1	0	0	2	1	4	1.9	253
1438	1.72059	1113.3	2	118	2666.97	64	2	4	22.5	1	1	0	1	0	0	1	1	3.9	5.1	225
1439	3.72	1415.8	2	104	14047.2	69	1	1	28.8	3	0	0	0	0	0	3	0	3.2	1.6	186
1440	5.43857	899.2	2	114	2995.58	65	2	2	17.2	1	0	1	1	0	0	2	0	4.7	2.8	324
1441	4.20514	978.6	1	113	18822.6	48	2	1	30.4	2	0	0	0	1	0	3	1	6.6	3.5	223
1442	4.953	898.5	2	107	15549.4	64	1	1	36.4	3	0	0	0	0	0	2	0	3.9	2	254
1443	4.50947	834.3	2	116	3706.45	61	2	2	34.7	1	0	0	1	0	0	4	1	2.8	1.9	306
1444	4.51375	1258	1	105	15106.1	73	1	1	33.1	3	0	0	1	0	0	3	1	4.6	1.6	157
1445	3.98	519.2	2	107	15896.2	63	2	1	22.8	1	0	0	1	0	0	1	1	4.4	2.2	199
1446	6.688	1362.8	1	109	5473.62	51	1	4	19.5	2	0	0	1	0	0	2	0	4.8	1.5	209
1447	3.74737	761.3	2	107	2412.29	63	1	3	31.2	3	0	0	1	0	0	4	1	4	1.9	178
1448	4.70444	808	2	107	28106.3	54	1	1	34	3	1	0	1	0	0	2	1	5.8	1.8	146
1449	8.05	664.7	1	113	22501.2	63	1	1	35.6	3	1	0	0	0	0	2	1	4.6	1	175
1450	7.92	939.2	2	104	2455.17	75	2	4	34.5	1	0	0	1	0	0	3	1	3.9	1.3	264
1451	3.00857	724.1	2	106	2727.98	66	1	4	25.9	3	0	0	0	0	0	3	1	2.6	1.4	162
1452	3.81051	704.9	2	114	22731.8	56	2	1	36.5	1	1	1	1	0	0	3	1	7.7	3.9	193
1453	3.168	1105.4	1	110	18967.5	64	2	1	23.7	1	0	0	0	0	0	1	1	3.6	2.5	220
1454	3.67111	768.4	1	104	16091.2	63	2	1	25.1	3	0	0	0	0	0	3	1	2.8	1.8	236
1455	7.35829	742	2	106	4260.88	54	2	2	36.1	2	0	0	1	0	0	777	1	7.9	3.5	326
1456	5.05867	830.5	1	105	14628.7	67	2	1	32.9	1	0	0	0	0	0	3	0	2.8	1.5	271
1457	2.9748	781.5	1	116	9238.02	71	1	4	36.1	3	0	1	1	0	0	3	1	3.7	2.5	201
1458	7.18769	1105.7	2	105	11898.2	72	1	1	30.5	3	0	1	1	0	0	3	1	6.4	1.3	146
1459	5.93786	1315.8	2	104	15961.2	40	1	1	32.8	1	0	0	0	0	0	3	0	5.1	2.8	326
1460	2.03458	1308.5	2	114	1939.31	68	1	2	19.1	2	0	1	0	0	0	4	0	1.9	2.4	257
1461	4.87913	458.4	1	125	27125.9	62	1	1	27.8	3	1	0	0	1	0	3	0	6.2	2.3	181
1462	5.83111	1034.8	1	120	2482.61	57	2	4	35.4	1	1	1	1	1	1	3	1	4.1	1.8	256
1463	7.6175	917.1	1	128	2146.52	68	2	3	33.5	1	0	0	1	0	0	1	1	4.4	1.6	277
1464	2.85333	511.8	1	132	36292.2	66	1	1	34	1	0	0	1	0	0	3	1	3.2	2.4	214
1465	3.696	805.2	1	126	3005.75	61	1	2	29.5	3	0	0	1	0	0	2	1	3.2	2	231
1466	2.78375	698.7	2	124	4406.3	44	2	2	45.3	2	1	0	1	1	0	2	1	1.7	1.6	262
1467	2.81217	1228.7	1	125	19509.3	54	2	1	38.8	1	0	0	1	0	0	3	1	2.8	2.3	231
1468	2.00583	1390.5	1	129	4497.14	75	2	4	24.3	3	0	0	0	0	0	1	1	2.9	2.4	166
1469	12.2953	759.2	1	124	1424.92	71	1	4	24.8	3	1	1	1	0	0	3	1	3.9	1.9	599
1470	4.018	387.2	2	126	2563.63	75	1	2	30.8	3	1	0	1	1	0	3	1	4.1	2	196
1471	6.65217	828.4	1	125	10314.2	78	2	1	30.8	1	1	1	1	0	0	2	1	7.5	2.3	204
1472	8.556	566.4	1	127	2038.38	65	2	4	32.2	1	0	0	1	0	0	1	1	9.3	2	184
1473	6.21783	605.9	2	119	3620.73	60	2	2	33.1	3	1	1	0	0	1	3	1	6.3	2.3	227
1474	1.65933	1407.5	1	119	2696.74	71	1	4	25	3	0	0	0	0	0	777	1	1.9	1.5	131
1475	4.66667	1013.1	1	132	5764.4	45	2	2	33.3	2	1	0	1	0	0	3	1	3.5	3.3	440
1476	2.91	799.3	1	119	3275.06	62	2	4	25.4	1	0	0	1	0	0	1	1	1.7	1.7	291
1477	8.47097	1093.9	2	129	1675.26	60	2	3	58.7	1	1	0	1	0	0	3	1	10.1	3.1	260
1478	6.75353	682	2	121	28347.4	61	2	1	23.2	1	0	0	0	0	0	3	1	4.3	1.7	267
1479	13.23	778.2	1	130	15876.4	79	2	1	28.6	1	0	1	0	0	0	1	1	5.6	0.8	189
1480	3.20611	836.3	1	126	5678.96	64	2	4	20.8	1	1	0	1	0	0	1	1	2.9	1.8	199
1481	3.2265	855.4	1	119	2581.99	58	2	4	23.2	1	0	0	0	0	0	777	1	2.7	2	239
1482	5.704	710	2	129	18943.8	73	2	1	22.6	1	0	1	1	0	0	3	1	3.1	1	184
1483	15.5345	477.7	1	127	2280.15	74	1	3	32	3	1	1	1	0	1	2	1	9.6	1.1	178
1484	1.46533	1020.2	1	130	26049.5	66	1	1	27.3	3	1	0	1	0	0	3	1	4.2	4.5	157
1485	5.64294	645.5	2	125	20819	72	2	1	30.4	3	1	1	1	0	0	2	1	5.3	1.7	181
1486	6.15615	380.3	2	125	29673.7	67	2	1	26.1	3	1	1	1	1	0	3	1	5.3	1.3	151
1487	3.08	763.8	2	125	3949.57	43	1	4	42.4	1	0	1	1	0	0	3	1	5.6	5.2	286
1488	6.91143	837	2	121	3927.95	62	2	2	27.2	3	0	0	1	0	0	3	1	4.1	2.1	354
1489	5.04	840.8	1	130	3183.38	78	1	1	23.7	2	0	777	0	1	0	3	1	5.6	2.1	189
1490	7.91	952.4	1	124	1623.58	67	2	4	37.7	1	0	0	1	1	0	1	1	5.6	1.6	226
1491	9.07692	980.2	1	122	6432.42	50	1	1	47.1	2	1	1	1	0	0	2	1	8	2.6	295
1492	5.36667	594.8	2	126	5614.87	63	1	1	19.9	3	0	1	1	1	1	3	1	4.2	1.8	230
1493	4.28824	963.4	2	119	2874.73	58	2	4	29.5	3	0	0	1	0	0	3	1	3	1.7	243
1494	3.95269	825.2	2	123	26364.3	57	2	1	31.9	3	1	0	0	0	0	3	1	4.3	2.6	239
1495	8.55111	695	2	127	26500.4	72	2	1	33.7	1	0	0	0	0	0	1	1	5.2	1.8	296
1496	2.0773	400.6	2	126	2917.89	45	2	2	45.3	2	0	0	1	0	0	4	1	4.2	3.7	183
1497	9.23214	423.6	2	126	12307.3	77	1	1	29.6	3	0	0	1	0	0	3	0	5.5	1.4	235
1498	2.10933	1333.1	2	123	30561.6	54	2	1	22.2	1	0	0	0	0	0	1	1	2.8	3	226
1499	3.25227	1289.7	1	128	2038.38	61	2	3	29	1	1	0	1	0	0	1	1	4.5	2.2	159
1500	10.6013	718.4	1	125	6556.19	65	1	1	34.1	2	0	1	1	0	0	3	1	10.4	3.1	316
1501	3.82222	739.1	2	129	1529.73	62	2	4	39.7	1	1	0	1	0	0	1	1	4	2.7	258
1502	3.29333	725.3	2	119	3384.95	71	2	2	28.5	3	0	0	0	0	0	3	1	2.6	1.8	228
1503	6.4331	436.5	1	125	9312.04	54	2	1	27.5	2	1	0	1	0	0	4	1	8.8	2.9	212
1504	7.93913	551.5	1	132	5180.37	59	1	2	28	2	0	1	1	0	0	2	1	8.3	2.3	220
1505	3.6875	669.5	2	131	4173.67	47	2	2	48.2	1	0	0	1	0	0	3	1	3	2.4	295
1506	6.44176	1089.1	2	123	4265.26	63	2	2	48.1	1	1	1	1	0	0	3	1	4.7	1.7	233
1507	4.24667	761.1	2	121	21533.9	73	2	1	21.5	3	0	1	1	0	0	3	1	2.6	2.1	343
1508	3.06	994.3	2	119	2341.82	73	2	4	38.8	1	0	0	0	0	0	3	1	3.9	2.6	204
1509	6.68444	881.1	1	130	26138.6	58	1	1	28.4	1	0	0	0	0	0	4	1	3.2	0.9	188
1510	5.22828	690	2	125	23062.3	55	2	1	33.8	2	0	0	1	0	0	2	1	5.7	2.9	266
1511	12.6786	751.4	1	126	4423.21	50	1	2	22.9	2	0	0	0	0	0	4	0	7.1	1.4	250
1512	1.76071	512.8	2	132	4052.64	63	2	2	34.7	1	0	0	1	0	0	1	1	2.9	2.8	170
1513	6.96522	783.4	2	132	8115.79	66	2	1	24.5	3	0	1	1	0	0	3	1	4.5	2.3	356
1514	3.29333	1303	1	120	5156.96	65	2	4	22.3	1	1	0	1	0	0	3	1	2.6	2.4	304
1515	4.58357	618.9	1	121	26127.1	50	2	1	28.9	3	0	0	0	0	0	3	0	3.1	1.4	207
1516	7.56917	1264.7	1	125	13462	71	1	1	31.7	2	1	1	1	1	0	2	1	6.2	2.4	293
1517	4.48	736.3	2	124	20904.8	76	2	1	25.3	3	1	1	1	0	0	3	0	3.8	1.9	224
1518	2.42909	658.4	2	133	5615.63	44	1	2	34.3	1	0	0	0	0	0	3	0	3.2	2.2	167
1519	2.46667	643.6	1	126	4999.84	42	2	2	37.2	1	0	0	1	0	1	1	1	1.6	1.2	185
1520	3.325	988.4	1	125	23885.3	56	2	1	26.6	2	0	0	1	0	0	2	1	4.5	3.6	266
1521	6.64	576.8	1	125	3772.24	48	2	4	33.1	1	1	0	1	1	0	1	1	5.8	2.9	332
1522	11.5086	588.3	2	130	11277.1	52	2	1	56.2	2	1	1	1	1	0	3	1	7.6	2.1	318
1523	8.0825	939.4	1	128	5473.98	51	1	3	45.6	3	0	0	1	0	0	2	0	6.1	2	265
1524	5.04	817.5	2	130	18318.1	45	2	1	48.4	3	0	0	0	0	0	2	1	7.2	3.9	273
1525	7.264	1775.7	2	127	27065.1	67	2	1	33.3	3	0	0	0	0	0	2	1	4.8	1.5	227
1526	5.496	613	1	127	2712.23	71	2	3	42.3	1	1	0	1	0	0	3	1	4.8	2	229
1527	4.50529	914.4	2	125	12016	52	2	1	21.4	3	0	0	0	0	0	2	1	3.7	1.7	207
1528	11.5143	1130.6	2	133	2047.5	70	1	4	48	1	1	1	1	0	0	1	1	3.1	0.7	260
1529	3.43	897.8	1	125	15203.3	78	1	1	35.6	3	1	1	0	0	1	3	1	4.9	2.2	154
1530	12.611	538.3	2	131	20722	55	2	1	31.4	2	0	0	0	0	0	2	0	7.1	2.1	373
1531	5.34286	771.8	1	123	24940.5	68	1	1	33.8	1	0	0	1	0	0	3	1	4.4	2.1	255
1532	6.298	681.5	1	122	4022.63	78	1	1	27.5	2	0	1	0	0	0	2	1	4.7	1.5	201
1533	10.4677	1017	1	131	3118.53	59	1	3	29	3	0	0	1	0	0	3	1	5.4	1.3	252
1534	2.04188	721	1	127	3296.2	45	2	2	40.2	3	0	1	0	0	0	3	1	2.7	1.6	121
1535	3.99	1175.1	1	123	9062.97	55	2	1	33.6	2	0	0	1	1	1	4	1	5.7	3.6	252
1536	1.23435	812.6	1	123	3044.57	75	2	2	33.6	3	1	0	1	0	0	2	1	1.7	2.3	167
1537	5.6469	509.2	1	131	28124.1	65	2	1	35.3	1	1	0	1	0	0	2	1	4.6	2.9	356
1538	5.28421	767.5	2	128	3769.36	66	2	4	25.4	1	0	0	0	0	0	1	1	4	1.9	251
1539	1.425	833.4	1	119	2565.09	56	2	4	36.3	1	1	0	1	0	0	1	1	2.5	3	171
1540	6.49091	902	1	127	2149.05	75	2	3	45.1	1	1	0	0	0	0	2	1	3.4	1.1	210
1541	5.00652	896.5	1	123	4101.03	55	2	4	34.5	1	1	0	0	0	0	777	1	4.7	2.3	245
1542	10.472	585.9	1	131	13139.2	70	2	1	24.8	3	0	1	0	0	0	2	1	3.4	0.5	154
1543	3.96053	1463.5	2	123	1850.42	65	2	4	46.9	1	0	0	1	0	0	1	0	3.5	1.9	215
1544	2.96	736.8	1	128	2280.15	70	1	3	30.5	3	1	1	1	0	0	2	1	3.7	1.5	120
1545	3.69615	739.9	2	129	17768.6	74	1	1	31	3	0	0	1	0	0	3	1	3.1	1.3	155
1546	5.23179	1066.6	1	121	1669.91	62	2	3	30.6	3	0	0	1	0	0	3	1	5.7	2.8	257
1547	4.43143	505.7	1	131	19568.2	75	2	1	19.6	3	0	0	1	0	0	3	1	3.3	2.1	282
1548	8.224	867.7	2	123	9236.49	43	2	1	19.9	2	0	0	0	0	0	3	0	6.4	2	257
1549	9.9125	538.8	2	128	3228.67	54	1	4	21.1	1	0	0	0	0	0	3	1	3.9	1.2	305
1550	3.63389	632	2	121	28942.3	69	2	1	28.2	3	0	1	0	0	0	4	1	3.1	1.8	211
1551	3.98077	1130.4	1	125	8098.97	60	2	1	28.4	1	0	0	1	0	0	3	1	4.5	2.6	230
1552	3.51063	597.3	2	127	7175.84	60	1	1	45.7	3	1	1	1	0	0	2	1	4.1	3.2	274
1553	5.525	798	2	127	31862.5	70	2	1	30.8	3	0	0	1	0	0	3	1	5	2	221
1554	7.59478	375.6	1	122	23871.7	58	1	1	29.9	3	1	0	0	0	0	2	1	4.4	2.3	397
1555	3.66444	1242.8	2	123	31342.4	66	2	1	42.8	1	0	0	1	0	0	777	1	3.4	1.8	194
1556	8.73222	740.9	1	128	1693.35	66	2	3	26.8	1	1	1	1	0	0	3	0	8.7	2.7	271
1557	7.68941	551.2	2	119	1866.41	55	2	4	27.5	3	0	0	0	1	0	3	0	4.3	1.7	304
1558	3.53379	643	2	128	13402.1	71	1	1	34.6	3	1	0	1	0	0	3	1	4.2	2.9	244
1559	2.92364	857.7	2	119	4415.4	70	1	1	34.1	3	0	0	0	0	1	3	1	2.4	1.1	134
1560	5.66667	709.6	2	122	34191.3	68	2	1	19.2	1	0	0	0	0	0	3	1	3.4	1.5	250
1561	3.70895	997.3	2	125	25861.3	62	2	1		2	0	1	1	0	0	777	0	2.9	1.9	243
1562	2.87609	1208.3	2	131	2790.04	55	2	4	38.3	1	1	0	1	0	0	3	1	3.5	2.3	189
1563	5.36476	562.4	1	128	8538.14	42	1	3	28.6	2	0	0	0	0	0	4	0	4.3	2.1	262
1564	6.37	881.9	1	130	7176.17	59	1	1	25.3	3	0	1	1	0	0	3	1	7.8	2.4	196
1565	3.87333	938	2	133	2913.84	57	2	3	23.6	3	1	0	0	0	0	3	1	5.6	3.6	249
1566	1.23158	1005.5	1	125	7457.6	68	2	1	25	1	0	0	0	0	1	2	1	1.8	1.9	130
1567	2.07071	621.7	1	125	6720.09	64	1	1	29.4	1	0	0	0	0	0	2	1	2.6	2.8	223
1568	4.19333	689.5	2	126	6432.36	69	1	1	41	3	1	1	1	0	0	2	1	3.4	1.2	148
1569	1.99412	813.7	1	130	10155.9	73	2	1	26	1	0	0	1	0	0	3	1	3	3.4	226
1570	2.53636	1021.2	2	124	27639.2	66	2	1	34.2	1	0	0	1	0	1	3	1	3	2.2	186
1571	10.0452	709.2	2	130	7779.29	52	2	1	36.5	2	0	0	1	0	0	777	1	7.6	2.3	304
1572	4.1495	793	2	130	2435.02	70	2	3	30.2	2	0	0	0	0	0	3	1	4.3	4	386
1573	3.27577	687.6	2	126	19472.9	47	1	1	30.4	2	0	0	1	0	0	4	1	5.1	2.6	167
1574	4.41577	1087.1	2	122	22848.9	73	2	1	35.8	777	0	0	1	0	0	3	1	4.3	2.6	267
1575	4.07172	419.6	1	132	6193.9	54	2	2	34.6	1	0	1	1	0	0	3	1	3.6	2.9	328
1576	1.41233	672.6	1	123	3282.03	70	2	2	30.2	3	1	1	1	0	0	2	1	1.9	3	223
1577	9.23636	705.9	1	126	36471.1	50	2	1	43.1	1	0	0	0	0	0	4	0	8	2.2	254
1578	6.57381	766.4	2	132	8220.34	69	2	1	45.1	1	0	1	0	0	0	3	1	5.5	2.1	251
1579	8.81579	1014.7	1	131	6763.16	62	2	1	58.9	1	0	0	1	0	0	2	1	6.7	1.9	250
1580	4.25647	682.5	1	130	11746.3	76	2	1	36	1	1	0	1	0	0	2	1	2.7	1.7	268
1581	5.20686	733.1	1	122	6015.84	58	1	3	36.2	2	0	0	1	0	0	2	1	6.8	3.5	268
1582	4.52095	1086.9	1	127	2047.99	66	1	3	23.9	1	0	0	1	0	0	3	0	4.7	2.1	202
1583	5.27429	616.1	1	119	4628.02	79	2	2	42	3	1	1	1	0	0	4	1	7.1	2.1	156
1584	5.415	711.3	1	128	2010.01	62	2	3	40.2	1	0	0	1	0	0	1	1	5.7	2	190
1585	6.08	787.5	2	132	5428.82	46	2	1	31.8	2	0	1	1	1	0	777	1	7.6	3.3	264
1586	9.86207	851.5	1	120	3894.35	52	2	3	37.9	3	0	0	1	0	0	3	1	8.8	2.9	325
1587	4.86909	648.4	2	120	7417.71	41	1	4	31.4	3	0	0	0	0	0	3	1	5.2	2.2	206
1588	2.83333	440.2	1	125	31011.9	61	2	1	27.6	2	0	0	0	0	0	4	0	3.4	1.8	150
1589	3.84235	732.5	1	125	2974.33	70	1	2	26.5	3	1	0	1	0	0	3	1	4.6	1.7	142
1590	8.88	611.5	1	131	5451.77	57	1	1	28.7	2	0	0	0	0	0	4	1	7.4	2.2	264
1591	3.97091	801.8	2	126	3734.77	51	2	4	26.9	1	0	0	1	0	0	3	1	4.2	3.3	312
1592	2.50043	918.2	1	126	3955.06	76	1	1	23.5	2	0	0	0	0	0	3	1	2.7	2.3	213
1593	3.01714	840.2	1	127	1615.12	63	2	4	36	1	1	0	1	0	0	1	1	2.4	2.1	264
1594	7.36276	467.7	1	125	4328.6	56	2	2	48.3	3	1	0	1	0	0	3	0	6.8	2.9	314
1595	4.136	711.9	1	124	1631.24	68	1	4	31.3	3	0	0	1	0	0	3	1	5.5	2.5	188
1596	5.70263	840	1	124	1945.85	66	2	4	36	1	1	0	1	0	0	2	1	5.5	1.9	197
1597	2.296	708	2	125	19105.2	51	2	1	35.1	3	0	0	0	1	0	2	1	2.8	3	246
1598	2.62611	816.3	2	127	2948.06	71	2	3	32.2	1	1	0	1	0	0	3	1	2.9	3.6	326
1599	8.1125	634	2	129	18862.2	73	1	1	26.7	1	0	1	0	0	0	3	1	5.5	1.2	177
1600	9.04138	701.6	1	130	23521.8	43	2	1	24.5	1	0	0	0	0	0	3	1	7.6	2.9	345
1601	4.01739	1563	2	125	18721.1	55	1	1	36	1	0	0	1	0	0	4	1	4	2.3	231
1602	9.12	1819	2	129	26376.9	49	2	4	24.8	1	0	0	0	0	0	3	1	3.8	1.2	288
1603	3.80864	661.3	2	128	31169.2	46	1	1	29.4	1	1	0	0	0	0	3	0	4.9	2.2	171
1604	7.3	914.1	2	132	1560.2	64	2	3	23.5	1	0	1	0	0	0	3	0	4	1.6	292
1605	5.53437	813.8	2	124	5232.75	46	2	4	30.9	1	0	0	0	0	0	3	0	3.5	1.6	253
1606	4.33333	699.7	2	127	38617.8	69	1	1	26.7	2	0	0	0	0	0	3	1	5	1.8	156
1607	5.20882	566.4	2	124	10014.7	69	2	1	31.6	2	0	0	0	0	0	3	1	3.5	1.7	253
1608	1.47913	1222.8	2	133	1644.06	60	2	3	29.9	1	1	1	1	0	1	3	1	2.7	2.3	126
1609	5.39	655.7	2	124	3986.95	62	2	4	46	3	1	1	1	1	0	4	1	4.9	2	220
1610	4.80138	530.2	2	123	9533.01	52	2	1	40.1	2	0	0	1	0	0	3	1	5.9	2.9	236
1611	4.60444	908.8	1	130	25267.3	67	2	1	22.7	3	0	1	0	0	0	3	0	3.2	1.8	259
1612	5.01	1584.1	2	119	3294.86	63	1	4	23.3	3	1	0	0	0	1	3	1	4.5	1.5	167
1613	1.85276	1356.2	1	126	5479.12	70	2	2	32.4	1	0	1	1	0	0	1	1	2.7	2.9	199
1614	3.84	637.4	1	126	16557.6	77	2	1	24.7	1	0	1	1	0	0	2	1	2.4	1.3	208
1615	8.06211	1579.5	2	127	27388.3	71	2	1	27.7	3	0	1	1	0	0	3	0	7.4	1.9	207
1616	8.9675	1017.3	2	132	8482.09	75	2	4	25.9	3	0	0	1	1	1	2	1	3.4	0.8	211
1617	8.35929	636.5	2	128	4740.76	52	2	4	19.3	1	0	0	0	0	0	3	1	4.7	1.4	249
1618	6.4975	707.7	2	132	3276.45	73	1	1	36.4	3	0	1	1	0	0	2	1	4.6	1.6	226
1619	12.1643	721.5	1	125	3020.84	75	1	1	28.5	3	1	1	1	0	0	2	1	6.5	1.4	262
1620	3.88	864.5	1	123	3953.21	77	2	2	41.4	1	0	1	1	0	0	1	1	4	2	194
1621	2.755	835.7	1	125	9473.98	73	2	1	30.9	1	0	0	1	0	0	3	1	2.9	2	190
1622	6.42059	1048.2	2	125	7974.73	42	2	1	29	2	0	0	0	0	0	4	1	3.7	1.7	295
1623	4.11923	1138.4	2	127	12621.1	50	2	1	49.8	3	1	1	1	0	0	3	0	5.1	2.6	210
1624	4.585	588.5	1	121	1806.16	61	1	3	40.9	2	0	0	0	0	0	3	1	4.2	2.4	262
1625	4.465	994.1	1	126	5624.53	61	1	4	30.9	3	1	0	1	0	0	2	1	3.8	1.2	141
1626	2.48267	841.4	2	130	31268.7	64	2	1	39.3	1	1	0	0	0	0	3	1	1.9	1.5	196
1627	3.52077	418.2	2	124	17845.1	70	1	1	37.1	1	1	0	1	0	0	3	1	2.3	1.3	199
1628	1.71	893.1	2	132	8003.76	63	2	1	22.7	3	0	0	0	0	0	3	0	1.7	1.7	171
1629	3.388	1012	2	129	19867.9	75	2	1	33.3	3	0	0	0	0	0	3	1	2.8	2	242
1630	5.94	1204.1	1	123	6510.79	57	1	1	46.7	3	0	0	1	0	1	3	0	4.5	1.5	198
1631	2.28558	297.6	1	119	3927.67	66	2	2	37.5	3	0	0	1	0	0	3	1	4.2	4.3	234
1632	5.25	624.8	2	127	43627.8	69	2	1	26.2	3	0	0	0	0	0	3	1	3.5	1.6	240
1633	6.64054	643.5	2	131	3581.28	44	2	2	48.5	2	1	0	1	1	0	2	1	6.3	3.7	390
1634	3.57	380.5	2	126	2079.56	61	1	2	23.8	2	0	0	1	0	0	2	0	3.4	1.8	189
1635	6.67931	757.9	1	120	3894.35	51	2	3	30.3	1	1	0	0	0	0	3	1	6.5	2.9	298
1636	4.55684	1286.3	2	124	3592.02	52	2	4	21.8	1	0	0	1	0	0	3	0	3.7	1.9	234
1637	4.65	850.7	1	126	21909	73	2	1	28.3	1	0	0	0	0	0	3	1	3	1.2	186
1638	7.35115	989.8	2	125	30454.6	63	2	1	57.4	1	1	1	1	1	0	2	1	6.9	2.6	277
1639	7.20455	651	2	127	2719.78	61	1	4	30.4	3	0	0	1	1	0	4	1	5	2.2	317
1640	2.915	603.3	1	126	19154.3	74	1	1	30.5	3	0	0	1	0	0	3	1	3.3	2.4	212
1641	7.05519	815	2	120	6086.29	41	2	1	39.3	2	0	1	1	1	0	4	1	8.6	5.4	443
1642	6.73529	453.7	2	125	18437.7	73	2	1	24.5	1	0	0	1	0	0	3	0	5	1.7	229
1643	3.97737	1109.9	1	130	24651	65	2	1	33.2	1	1	0	1	0	0	3	1	3.3	1.9	229
1644	8.76	577.5	2	130	14120.5	77	2	1	27.3	3	1	0	1	0	0	2	0	7.2	3	365
1645	7.9	448	2	133	3782.61	51	1	4	29.5	2	0	0	1	0	0	2	1	5	2	316
1646	4.03333	767.3	1	122	32897.4	61	1	1	27.3	1	0	0	1	0	0	1	1	4	2.4	242
1647	4.79053	510.5	2	127	34346.5	58	2	1	29.2	1	0	0	1	0	0	3	1	4.1	1.9	222
1648	3.29	835.9	2	122	4983.88	78	2	4	24.4	1	1	0	0	0	0	1	1	3.5	2	188
1649	6.2475	1348.1	1	130	8129.88	62	2	1	41	1	1	1	1	0	0	3	1	4.9	1.6	204
1650	3.43	668.8	1	133	4312.56	68	2	4		1	0	0	1	0	0	3	1	4.9	3.4	238
1651	4.28423	602.8	2	125	4462.67	44	2	2		1	0	0	0	0	0	2	1	4.7	2.6	237
1652	2.71158	1245.2	1	122	24254.3	73	2	1	25.3	3	0	0	1	1	0	2	1	2.3	1.9	224
1653	6.5	848.9	1	126	30626.7	68	2	1	29.6	1	0	1	1	0	0	3	0	5.2	1.4	175
1654	1.95238	603.2	2	125	2447.63	70	2	4	30.1	1	0	0	0	0	0	3	1	2	2.1	205
1655	5.09091	1300.6	1	128	2951.33	79	2	3	33	1	1	0	1	0	0	1	0	5	2.2	224
1656	5.3095	749.8	2	133	4309.9	58	2	2	36.9	3	1	1	1	0	0	3	0	3.7	2	287
1657	2.424	829.8	1	132	4836.69	63	2	2	37.2	1	1	0	1	0	0	2	1	1.6	2	303
1658	6.60462	656.5	1	132	19395.4	70	2	1	25	1	0	0	0	0	0	3	1	5.3	2.6	324
1659	8.56929	426.1	2	124	27913.5	64	2	1	40.6	1	0	0	1	0	0	3	1	4.3	1.4	279
1660	6.13889	1042.8	2	128	4307.83	69	2	4	23	1	0	0	0	0	0	1	1	3.4	1.8	325
1661	4.21455	612.6	2	129	24876.2	68	2	1	32.6	1	1	1	1	0	0	1	1	3.8	2.2	244
1662	4.58385	534	1	126	23257.4	70	2	1	31.4	3	1	0	1	0	0	3	1	5.9	2.6	202
1663	7.53828	551.9	1	123	23331.6	62	2	1	29.4	1	0	0	1	0	0	3	1	6.3	2.9	347
1664	4.80615	696.6	2	120	29382.7	64	1	1	36	1	1	1	1	0	1	3	1	4.4	1.3	142
1665	6.75111	678.3	2	129	11931.1	72	1	1	27.5	1	1	1	0	0	0	3	1	6.2	1.8	196
1666	9.22059	485	1	123	1482.59	73	2	4	36	1	1	0	1	0	0	1	1	5.7	1.7	275
1667	6.75867	1355	1	124	4536.82	54	2	2	34.8	1	0	0	1	0	0	3	0	3.7	1.5	274
1668	3.60938	806	1	131	20415.7	59	2	1	24.3	1	0	0	0	0	0	1	0	3.3	1.6	175
1669	3.88548	764.9	1	127	28481.6	52	1	1	31.5	1	0	0	1	0	0	2	1	5.5	3.1	219
1670	8.652	531.8	2	132	10308.3	71	2	1	34	1	0	0	1	0	0	2	1	6.3	1.5	206
1671	2.51059	1105.5	1	125	18992.3	57	2	1	31.6	2	1	0	0	0	0	2	1	4.4	3.4	194
1672	5.34429	614.1	1	128	2248.41	76	1	3	38.5	1	1	1	1	0	1	4	0	4.3	1.4	174
1673	13.4583	1058	1	127	2448.35	72	2	4	31	3	1	1	1	1	0	1	1	8.5	1.8	285
1674	9.10609	637.6	1	129	10480.7	72	2	1	33.5	1	1	0	1	0	0	3	0	5.6	2.3	374
1675	4.13276	837.9	1	130	14567.6	75	1	1	31.2	3	0	0	1	0	0	3	1	4.7	2.9	255
1676	7.06667	1111.1	2	132	12868.4	76	1	1	31.2	3	0	0	1	0	0	2	1	4	1.5	265
1677	3.05607	699.2	1	122	33035.4	57	2	1	31.9	1	0	0	0	0	0	3	1	4.3	2.8	199
1678	3.14286	919.9	2	125	18582.8	57	1	1	42.5	1	0	0	1	0	0	2	1	3	2.1	220
1679	1.79351	911.7	2	126	4299.43	52	2	2	38	2	0	0	1	0	0	4	1	2.8	3.7	237
1680	6.75857	946.8	1	121	2872.91	51	1	4	35.8	3	0	0	0	0	0	2	1	5.7	2.1	249
1681	4.14375	650.3	1	132	33592.1	41	2	1	46.8	1	0	0	0	0	0	3	0	4.5	2.4	221
1682	3.38	633.4	2	125	30592.3	69	1	4	33.2	3	0	0	1	1	0	3	1	2.6	1.3	169
1683	3.65444	738.8	2	125	7076.62	65	2	1	21.1	3	0	0	1	0	0	3	1	3.3	2.7	299
1684	3.69	1020.7	2	125	32945.5	68	1	1	33.4	3	0	1	0	0	0	3	0	4.1	2	180
1685	5.81813	563	2	126	3519.07	52	2	2	37.7	3	0	0	1	0	0	777	1	2.9	1.6	321
1686	2.74	1322.4	2	133	3452.88	55	2	4	30.2	1	1	0	1	0	0	1	1	3.5	3.5	274
1687	5.72966	1300	1	125	18473.1	58	1	1	34.7	1	1	0	1	0	1	777	1	6.7	2.9	248
1688	1.94188	624.4	2	125	7532.23	67	2	1	29.3	1	0	0	1	0	0	3	1	1.3	1.6	239
1689	5.6	787.3	2	126	4375.01	46	2	4	23.8	2	0	0	0	0	0	2	1	4.2	2.1	280
1690	7.32414	1028	1	131	2466.8	72	1	1	50.5	1	1	1	1	0	0	2	0	6	2.9	354
1691	4.46353	584	2	125	16348.1	70	2	4	25.9	3	0	1	1	0	1	3	1	2.8	1.7	271
1692	2.4497	526.5	1	123	2933.02	75	1	4	28.4	3	1	1	1	0	1	3	1	4.3	3.3	188
1693	8.12077	554.6	2	130	11654.3	57	2	4	47.9	3	1	1	1	1	0	2	1	8.1	3.9	391
1694	3.02593	676.7	1	126	18043.8	74	1	1	30.2	1	0	0	0	0	1	3	1	4.3	2.7	190
1695	4.99429	589.3	2	133	2435.5	70	2	4	48.2	1	1	1	1	0	1	3	1	4.6	1.4	152
1696	2.24	911.8	1	127	2000.51	68	2	4	24.8	3	0	1	1	0	0	2	1	3.2	3.1	217
1697	1.33375	1213	1	124	4140.4	61	2	2	25.3	1	1	0	1	0	0	3	0	1.1	1.6	194
1698	2.05174	684.8	2	131	4895.97	50	2	2	61.7	1	0	0	1	0	0	2	1	3.9	2.3	121
1699	3.82759	483.3	1	128	14408	77	1	1	35.2	1	1	1	0	0	777	2	1	7.4	2.9	150
1700	6.105	1149.2	2	119	3380.73	64	2	2	39.2	3	0	0	1	0	0	2	0	3.3	1.2	222
1701	2.14	1433.2	1	122	4802.21	53	2	4	28	1	0	0	0	0	0	3	0	1.7	1.7	214
1702	4.75333	691.9	2	126	14943.7	75	2	1	24.2	3	0	0	1	0	0	3	1	3.1	1.5	230
1703	1.45852	1292.4	1	129	4516.89	57	2	2	26.9	1	0	0	0	0	0	3	0	2.2	2.7	179
1704	3.86024	797.4	1	126	4284.59	45	1	2	26.1	1	1	0	1	0	0	4	0	4.9	4.1	323
1705	3.98944	942.2	2	126	7621.63	67	2	1	37.1	3	1	0	0	0	0	2	1	4.3	1.8	167
1706	5.79237	399.2	1	126	12507.6	74	2	1	30.2	1	0	0	1	1	0	1	1	6.9	3.8	319
1707	5.78933	805.5	1	120	19293.4	72	1	1	34	3	0	0	0	0	0	3	1	5.2	1.5	167
1708	6.34278	1070.2	1	128	2218.07	68	2	3	40.2	1	1	0	1	0	0	1	1	4.9	1.8	233
1709	4.992	925.3	2	131	8757.52	46	2	1	64.5	3	1	777	0	0	0	2	1	3.2	1	156
1710	2.52846	663.7	2	126	3381.96	69	2	2	48.7	1	1	0	1	0	0	1	1	3.8	2.6	173
1711	3.4	441.6	1	133	3252.93	73	1	2	24.6	1	0	0	0	0	0	2	1	3.6	1.8	170
1712	6.84	414.7	1	128	2951.33	77	2	3	27.9	1	1	0	0	0	0	2	1	5.4	2.1	266
1713	5.20154	703.7	1	127	1840.06	68	2	4	30.9	3	1	0	1	1	0	1	1	4.2	1.3	161
1714	22.195	535.5	2	129	16561.9	76	1	1	23.5	1	0	777	0	0	0	3	1	4.6	0.4	193
1715	4.54091	680.4	1	128	2856.12	76	2	3	30.9	1	1	0	1	0	1	2	1	3.7	2.2	270
1716	3.72514	689.3	1	121	3860.74	53	1	3	22.3	2	0	0	0	0	0	1	0	5.3	3.5	246
1717	7.8285	523.1	2	121	7901.27	58	1	1	30.8	2	0	0	1	0	0	3	1	5.1	2	307
1718	4.4268	847.9	2	125	26055.4	59	2	1	36.9	3	0	0	1	0	0	3	1	5.1	2.5	217
1719	4.01143	682	1	132	5065.65	62	2	2	28.6	1	0	0	1	0	0	2	1	3.6	2.1	234
1720	6.44429	972.3	1	120	32790.2	66	2	1	39	3	0	0	1	0	0	3	1	3.9	2.1	347
1721	2.13889	690.9	1	125	31971.9	62	1	1	44.9	2	0	1	1	1	0	4	1	3.5	1.8	110
1722	3.976	634.7	1	128	2340.33	65	2	3	26.6	1	0	0	1	0	0	777	1	3.5	2.5	284
1723	5.11588	908.3	1	130	26138.6	56	1	1	50.6	3	1	0	1	0	0	2	1	3.9	1.7	223
1724	2.12667	1039	1	121	31499.1	60	2	4	23.6	2	0	0	1	1	1	3	1	2.9	2.4	176
1725	7.16	572.7	1	131	6334.67	68	2	1	25.5	3	0	1	1	0	0	3	1	4	1	179
1726	7.14353	826.7	2	130	14130.8	73	2	1	32.2	2	0	0	1	1	0	2	1	4.6	1.7	264
1727	3.052	750.6	2	131	7500.18	50	1	1	35	3	0	0	0	1	0	4	0	4.2	3	218
1728	4.89667	1057.3	1	120	33389.8	60	2	1	34.3	3	1	0	1	0	0	3	1	3.9	1.8	226
1729	24.0968	607.6	1	130	4004.02	55	2	3	46.9	3	1	1	1	0	0	4	0	19.4	1.9	236
1730	1.93031	1252	2	119	2013.87	79	2	4	32	3	0	0	1	0	777	2	1	2.9	3.2	213
1731	7.025	630.6	2	122	3234.48	51	2	3	33.7	2	0	0	1	0	0	777	1	4	1.6	281
1732	9.49333	667.3	2	127	24283.2	71	2	1	23.8	1	0	0	1	0	0	3	1	3.2	0.9	267
1733	4.95529	1267.3	1	127	10930.6	43	2	1	22.9	2	0	0	0	1	0	3	0	3.9	1.7	216
1734	6.33333	1004.4	2	126	9757.71	76	2	1		1	0	1	1	0	0	2	0	4	1.2	190
1735	2.45655	976.5	2	124	20776	72	2	1	21.8	1	0	0	0	0	0	3	1	2.6	2.9	274
1736	1.43579	815.7	2	131	3876.68	47	1	2	32	1	0	0	0	0	0	4	0	1.1	1.9	248
1737	4.90862	361.5	2	125	6264.43	50	1	1	26.1	2	0	0	0	0	0	3	0	3.9	2.9	365
1738	5.59731	806	1	128	5448.33	42	2	3	49.5	1	1	0	0	0	0	3	1	4.9	2.6	297
1739	2.532	601.9	2	128	3364.99	70	2	2	36.8	2	1	1	1	0	0	2	1	2.4	2	211
1740	1.87	664.4	2	132	2875.97	72	1	4	31.8	3	0	0	1	0	0	3	1	3	3	187
1741	5.5	848.7	1	121	31012.8	61	2	1	25.8	3	0	0	0	0	0	3	0	4	1.6	220
1742	1.8848	498	1	130	20439.7	74	2	1	28.2	3	1	0	1	0	0	3	1	3.1	2.5	152
1743	7.32	491.4	1	125	25317.5	65	1	1	28.9	1	0	0	1	0	0	3	1	6.1	2	240
1744	8.95385	541.5	1	125	3599.54	50	2	4	50.3	1	1	0	0	0	0	1	1	8	2.6	291
1745	5.60333	719.1	1	132	4871.05	76	2	2	33	1	0	0	0	0	0	2	1	4.1	2.1	287
1746	4.52909	328.5	2	125	2784.19	71	1	2	35.9	2	0	0	1	0	0	3	0	4.7	2.2	212
1747	7.51353	751	1	131	13402	75	2	1	33.5	2	1	0	1	0	1	2	1	5.3	1.7	241
1748	10.3982	801.7	1	127	1917.15	62	2	3	51.6	1	0	0	1	0	0	3	1	7.6	2.2	301
1749	4.66286	1237.5	2	123	20715	74	2	1	46.8	1	0	1	1	0	0	3	1	4.8	2.1	204
1750	2.29333	786.7	2	133	1960.7	63	1	3		3	0	0	0	0	0	2	1	2	1.5	172
1751	2.54917	1092.4	2	129	21574.9	73	2	1	29.9	3	0	0	1	0	0	3	1	4.6	2.4	133
1752	3.75789	657	2	131	29467.5	51	1	4	33.7	3	1	0	0	0	0	4	1	4.2	1.9	170
1753	19.6757	491.4	1	128	2146.52	66	2	3	25	3	1	1	1	0	0	3	1	12.1	2.3	374
1754	1.68	1076.8	1	128	2712.23	71	2	3	32.5	3	1	1	1	0	0	4	0	2.4	2.9	203
1755	3.38526	560.8	1	130	7176.17	56	1	1	40.1	1	1	1	1	0	0	2	1	4.8	1.9	134
1756	3.87368	453.5	1	120	20132.2	71	1	4	35.3	2	1	0	1	0	1	2	1	4	1.9	184
1757	3.03111	979.8	2	123	3444.59	59	2	4	32.3	3	0	0	0	0	0	3	1	3.1	2.7	264
1758	11.2204	855	1	126	19966.6	44	2	1	38.6	3	0	0	1	0	0	3	0	8.3	2.7	365
1759	3.10536	605.4	2	125	1582.01	62	1	4	37.2	1	0	0	0	0	0	3	1	3.7	2.8	235
1760	4.23846	643.6	2	131	23888	65	1	1	27	3	0	1	0	0	0	3	1	2.9	1.3	190
1761	3.94545	666.2	2	121	17431.9	56	2	1	31.7	3	0	1	1	0	0	3	1	3.1	2.2	280
1762	1.8096	836.4	1	128	2029.83	78	1	4	32.3	3	0	1	1	0	1	2	1	2.9	2.5	156
1763	3.04308	693.3	2	132	3769.73	43	1	4	36.6	1	0	0	1	0	0	1	1	2.3	1.3	172
1764	11.3672	1237.5	2	123	4424.72	46	2	4	31.1	1	1	1	0	0	0	3	1	9.5	2.9	347
1765	9.28452	558	1	121	1640.99	68	2	3	35.4	2	1	0	1	0	0	4	1	8.2	3.1	351
1766	8.81364	551.3	1	128	7956.97	48	2	1	32.2	2	0	1	1	0	0	4	1	7	2.2	277
1767	0.897391	992.2	2	119	2466.39	72	1	2	25.5	1	0	0	1	0	0	3	0	1.2	2.3	172
1768	2.68579	1033.8	1	129	7337.49	57	1	2	23.8	3	0	0	1	0	0	3	1	2.1	1.9	243
1769	6.375	647.1	2	119	1693.04	71	1	4	29.1	3	0	1	1	0	0	2	1	5.1	1	125
1770	6.22778	841	2	119	3273.64	74	2	4	37.9	1	1	1	1	0	0	1	1	5.7	2.7	295
1771	6.51429	688.8	2	133	6904.67	59	2	2	23.4	1	0	0	0	0	0	3	1	4	2.1	342
1772	6.15	898.1	2	120	6130.02	47	1	4	30.2	1	0	0	0	0	0	3	1	5.7	1.9	205
1773	2.50895	731.1	2	127	26120.1	66	1	4	31.1	2	0	0	1	0	0	777	1	2.1	1.9	227
1774	3.10667	602.9	1	125	7457.6	66	2	1	36.3	3	0	0	1	0	1	2	1	2.4	1.8	233
1775	4.36696	394	2	124	31825	59	1	1	23	2	0	0	0	0	0	3	1	3.6	2.3	279
1776	4.608	504.2	1	128	2146.52	63	2	3	40.5	1	0	0	1	0	0	1	1	5.6	3.5	288
1777	5.93091	1094.6	2	129	14486.8	72	2	1	25.2	1	0	0	1	0	0	3	1	2.8	1.1	233
1778	2.9819	503	1	119	2476.2	61	1	2	25.2	3	0	0	1	0	0	3	1	3.1	2.1	202
1779	9.90524	717.8	1	126	35474.1	54	1	1	29.1	1	0	0	1	0	0	3	1	6.1	2.1	341
1780	6.08	689.6	2	127	10984	49	2	4	22.4	2	0	1	1	0	0	3	1	5.7	2.4	256
1781	3.15	1260.4	2	128	2406.24	78	2	3	41.9	1	0	1	1	0	0	1	0	3.6	2	175
1782	3.17867	1500.4	1	125	1601.87	66	2	4	33.2	1	1	0	0	0	0	1	1	3.2	1.5	149
1783	4.87278	782.9	1	130	17688.2	72	2	1	63.6	3	0	1	0	0	0	2	1	4.9	1.8	179
1784	1.9184	1733.9	2	127	6189.69	64	2	2	29.2	1	1	0	0	0	0	777	1	2.2	2.5	218
1785	3.46875	992	2	131	5717.99	59	1	1	41.6	3	0	1	1	1	1	4	1	4.5	2.4	185
1786	5.8913	627.7	1	130	26873.2	56	2	1	30.6	1	0	0	1	0	0	3	1	5	2.3	271
1787	3.18788	746	1	123	1879.21	63	1	4	29	2	0	1	1	0	0	3	1	4	3.3	263
1788	9.91167	1039.4	1	125	3171.28	72	1	1	35.2	3	1	0	1	0	0	3	1	3.8	1.2	313
1789	2.77211	572.3	2	131	4115.22	63	2	2	36.1	3	0	1	1	0	0	2	1	2.3	1.9	229
1790	20.2312	383.5	1	120	2358.67	72	2	3	31.4	1	0	1	1	0	0	777	1	7.8	1.6	415
1791	2.38815	491.1	1	128	2019.48	69	1	3	34.2	1	1	0	1	0	0	3	1	3.1	2.7	208
1792	4.46939	606.8	2	123	8759.32	64	1	1	30.1	1	0	1	1	0	0	3	1	4.9	3.3	301
1793	5.69625	1069	2	125	31552.1	64	1	1	24	2	0	0	1	0	0	3	1	4.9	1.6	186
1794	2.88649	435.2	1	131	2418.43	77	1	1	33.8	1	0	1	1	0	0	1	1	4	3.7	267
1795	2.8	1763.3	1	127	1693.29	62	1	3	35.8	2	0	0	0	0	0	3	0	3.6	0.9	70
1796	3.1887	548.6	2	126	3221.8	63	2	2	27.8	1	0	0	1	0	0	1	1	3.8	2.3	193
1797	18.6092	505.1	1	121	8129.17	68	1	1	25.1	2	0	1	1	1	1	3	1	8.4	1.3	288
1798	3.59667	685.5	1	123	4307.66	57	2	2	28.9	2	0	0	1	0	0	4	1	3.9	1.8	166
1799	4.848	1010.6	1	123	25961.7	69	2	1	25	1	0	0	1	0	0	3	1	3.6	1.5	202
1800	2.19545	492.2	1	131	19507.8	66	2	1	22.9	3	1	0	0	0	0	3	1	2.3	2.2	210
1801	4.90154	751.9	1	130	3940.03	58	2	4	24.8	2	0	0	1	0	0	3	1	5.4	2.6	236
1802	4.34118	551.3	1	119	2980.49	63	2	4	32.8	1	1	1	1	0	0	1	1	4.1	1.7	180
1803	14.0347	628.6	2	125	16349.2	76	2	1	26.9	1	0	1	1	0	0	777	1	6.7	1.9	398
1804	6.2	494.2	1	125	14679.1	72	1	1	28.7	3	1	1	1	0	0	3	1	6.5	2.6	248
1805	4.2	1296.7	1	126	35619.7	58	1	1	37	3	0	0	0	0	0	3	1	3.5	1.9	228
1806	5.31263	715.9	1	124	3740.56	56	2	4	32.1	1	1	0	1	0	0	3	1	4.9	1.9	206
1807	3.67719	1276	1	127	2424.38	55	2	4	37	1	0	0	1	0	0	3	0	4.1	3.2	287
1808	2.26333	1304.8	2	128	4759.67	40	1	2	23.7	1	0	0	0	0	0	777	1	2.1	1.8	194
1809	4.27375	533.3	1	133	1764.52	62	1	3	31.1	1	0	1	1	0	0	3	1	3.9	2.4	263
1810	5.39045	1673.9	1	119	1362.39	63	1	4	53.6	3	0	0	1	0	0	4	0	6.7	2.2	177
1811	7.4	616.3	2	123	9940.71	64	2	1	34.6	1	0	0	1	0	0	1	1	7.4	2.7	270
1812	5.23524	878.8	2	125	30765.2	60	2	1	19.5	2	0	0	0	0	0	4	1	4.6	2.1	239
1813	2.40741	1672.6	1	129	4225.96	61	2	2	29.9	1	0	1	0	0	0	3	1	2.5	2.7	260
1814	3.84214	815	1	131	19696.1	71	1	4		3	0	777	1	1	1	777	1	3.3	1.4	163
1815	2.759	684	1	119	3971.75	57	1	4	29	3	0	0	1	0	0	4	1	3.1	2	178
1816	1.14562	678.2	2	133	2578.92	70	2	3	30	1	1	0	1	0	0	3	1	1.3	1.6	141
1817	2.74615	1113	2	128	4454.69	60	2	4	27.8	1	0	0	0	0	0	1	1	2.8	2.6	255
1818	3.045	676.9	1	119	3374.53	60	2	4	31.5	1	1	0	1	0	0	3	1	3.5	3	261
1819	2.5625	540.7	1	128	2019.48	69	1	3	28.7	2	0	0	1	0	1	3	1	4.1	2.8	175
1820	9.09652	684.4	2	125	29673.7	61	2	1	36.4	3	0	0	0	0	0	3	1	6.6	2.3	317
1821	2.98846	604.4	1	127	1820.72	67	1	4	25.1	3	0	0	0	0	0	3	1	1.5	1.3	259
1822	6.96188	974.8	2	129	29334.4	54	1	1	31.7	1	1	0	1	0	0	3	1	9.4	3.2	237
1823	6.50083	613	2	126	7209.34	63	2	1		3	1	0	0	1	1	3	1	2.9	1.2	269
1824	10.6125	1110.2	1	123	24191.6	67	2	1	25.9	1	0	0	1	0	0	3	1	3	0.8	283
1825	5.22667	825.7	1	125	32609.2	55	2	1	29.6	3	0	0	0	0	0	2	1	2.8	1.2	224
1826	9.26556	961.6	2	124	27978.2	44	2	1	29	1	0	0	0	0	0	3	1	6.2	1.8	269
1827	2.12667	687.2	1	123	5230.78	56	1	2	31.5	1	0	0	0	0	0	3	1	2.2	2.4	232
1828	3.22222	927.2	2	119	2150.65	72	2	4	28.6	3	1	1	1	0	0	777	1	4	3.6	290
1829	9.01636	439.7	1	130	10375.8	52	2	1	40.9	3	0	0	0	0	0	3	1	8.7	3.3	342
1830	5.2275	754.5	1	122	7715.29	55	2	1	22	2	0	0	1	0	0	4	1	5.1	2.4	246
1831	4.39833	549.3	1	133	2084.66	69	2	3	37.2	3	1	777	1	0	0	2	1	5.2	2.4	203
1832	2.37	1036.8	2	127	6124.53	40	1	4	28.9	1	0	0	0	0	0	3	0	2.9	2.9	237
1833	2.3375	872.8	1	130	10227.3	73	2	4	34	2	1	1	1	1	0	4	1	4	3.2	187
1834	2.58353	912.4	1	119	3117.54	75	2	2	35.7	3	0	0	1	0	0	3	1	2.4	1.7	183
1835	1.21875	469.3	2	129	15732.7	75	2	1	19.9	3	0	0	0	0	0	3	1	3	1.6	65
1836	3.27923	526.1	2	125	1848.19	69	1	4	25.5	3	0	0	1	0	1	3	1	2.9	1.3	147
1837	4.26462	805.2	1	124	2413.68	72	1	2	32.5	1	1	1	1	0	0	1	1	3.6	1.3	154
1838	3.09571	846.2	2	125	30338.6	60	1	1	35.3	3	0	0	1	0	0	3	1	3.3	2.1	197
1839	4.14	713.1	1	130	9486.67	77	2	1	38.2	1	0	0	0	0	0	3	1	4.5	2	184
1840	8.75437	608.7	2	123	9998.93	51	2	1	49.7	2	0	0	1	1	0	3	1	6.9	1.6	203
1841	5.23556	699.1	1	130	10375.8	52	2	1	38.6	1	1	1	1	0	0	1	1	3.8	1.8	248
1842	5.33217	452.3	2	122	3915.55	52	1	4	29.1	1	1	0	1	0	0	3	1	4.2	2.3	292
1843	4.62	625.2	2	124	28605.6	65	2	1	31.1	1	1	0	0	0	0	3	1	3.3	1.5	210
1844	3.73314	859.4	2	121	31782.9	59	2	1	29.2	2	0	0	1	0	0	4	1	4.7	3.5	278
1845	6.72304	507.3	1	125	32609.2	51	2	1	21.4	2	0	0	0	0	0	4	1	4.7	2.3	329
1846	2.51577	723	1	119	3169.74	63	2	4	37.5	1	0	0	0	0	0	777	1	3.1	2.6	211
1847	3.225	725.1	2	127	41439.4	67	2	1	33.2	3	1	0	1	0	0	3	1	3.3	2.2	215
1848	4.7124	554.7	1	130	3843.93	55	2	4	24	2	0	0	0	0	0	777	1	3.3	2.5	357
1849	3.08316	646.5	2	127	22360.2	74	2	1	27.6	3	0	0	1	0	0	3	1	2.9	1.9	202
1850	3.42789	860.2	1	130	9983.76	70	2	1	42.5	1	0	0	1	0	0	2	1	3.9	1.9	167
1851	4.37962	830.8	1	125	2164.26	72	1	4	32.3	3	1	0	1	0	1	2	1	5.9	2.6	193
1852	1.8048	611	2	132	4108.42	72	2	2	23.4	3	0	1	1	0	0	2	1	2.4	2.5	188
